# Supplementary material for: Comparative genomics reveals conservative evolution of the xylem transcriptome in vascular plants
Source: BMC Evol Biol. 2010 Jun 21;10:190. doi: 10.1186/1471-2148-10-190 (PMC2907377; doi:10.1186/1471-2148-10-190)
Supplement: Additional file 3 — The 527 unique xylem orthologs of vascular plants. A total of 1,003 loblolly pine xylem unigenes have homologs (tblastx or blastx, E ≤ 1e-50) in the unigenes or gene models of white spruce, sitka spruce, poplar, Arabidopsis, rice and Selaginella. These unigenes represent possibly 527 unique xylem orthologs in vascular plants. The 527 xylem orthologs matched 501 unique gene models of the non-vascular plant, moss. [file 1471-2148-10-190-S3.XLS]

## Sheet: Sheet1
527 unigene orthologs	527 unigene xylem orthologs in vascular plants	501 unique cell wall orthologs in land plants	Loblolly pine xylem unigenes	Brief Description	Description	Database	Gene ID	Species	DB Accession No.	Score	E Value	Identity	EC number	(Blast)GO_Component	(Blast)GO_Function	(Blast)GO_Process
1	527 unique xylem orthologs	501 unique cell wall orthologs	LP_TUC_11	Ras-related protein RHN1	Ras-related protein RHN1 OS=Nicotiana plumbaginifolia GN=RHN1 PE=2 SV=1	uniprot	RHN1_NICPL#P31583	Nicotiana plumbaginifolia	P31583	280	6e-75	0.74	N/A	GO:0016020,membrane; GO:0005886,plasma membrane; GO:0005886,plasma membrane;	GO:0005525,GTP binding; GO:0005525,GTP binding; GO:0005525,GTP binding; GO:0005525,GTP binding; GO:0000166,nucleotide binding;	GO:0015031,protein transport; GO:0015031,protein transport; GO:0007264,small GTPase mediated signal transduction; GO:0007264,small GTPase mediated signal transduction; GO:0006810,transport;
2	527 unique xylem orthologs	501 unique cell wall orthologs	LP_TUS_23	At1g79790	similar to UP|Q84VZ1 (Q84VZ1) At1g79790, partial (52%)	TIGR_all_TC	PGI.072705#TC60527		TC60527	934	0	0.99	N/A	N/A	GO:0016787,hydrolase activity;	N/A
3	527 unique xylem orthologs	501 unique cell wall orthologs	LP_TUC_70	Non-intrinsic ABC protein 9	Non-intrinsic ABC protein 9 OS=Arabidopsis thaliana GN=NAP9 PE=2 SV=1	uniprot	NAP9_ARATH#Q9LZ98	Arabidopsis thaliana	Q9LZ98	249	5e-66	0.8	N/A	GO:0005737,cytoplasm; GO:0005737,cytoplasm;	GO:0017111,nucleoside-triphosphatase activity; GO:0016887,ATPase activity; GO:0005524,ATP binding; GO:0005524,ATP binding; GO:0000166,nucleotide binding; GO:0000166,nucleotide binding;	GO:0006810,transport;
4	527 unique xylem orthologs	501 unique cell wall orthologs	LP_TUS_70	ATP phosphoribosyltransferase	ATP phosphoribosyltransferase OS=Rhodopseudomonas palustris (strain BisB18) GN=hisG PE=3 SV=1	uniprot	HIS1_RHOPB#Q20X96	Rhodopseudomonas palustris (strain BisB18)	Q20X96	79	1e-14	0.36	N/A	GO:0005737,cytoplasm; GO:0005737,cytoplasm; GO:0005737,cytoplasm;	GO:0046872,metal ion binding; GO:0016757,transferase activity, transferring glycosyl groups; GO:0016740,transferase activity; GO:0003879,ATP phosphoribosyltransferase activity; GO:0003879,ATP phosphoribosyltransferase activity; GO:0003879,ATP phosphoribos	GO:0008652,amino acid biosynthetic process; GO:0000105,histidine biosynthetic process; GO:0000105,histidine biosynthetic process; GO:0000105,histidine biosynthetic process;
5	527 unique xylem orthologs	501 unique cell wall orthologs	LP_TUS_86	WD repeat domain phosphoinositide-interacting protein 3	WD repeat domain phosphoinositide-interacting protein 3 OS=Xenopus laevis GN=wdr45l PE=2 SV=1	uniprot	WIPI3_XENLA#Q68F45	Xenopus laevis	Q68F45	127	8e-29	0.38	N/A	N/A	N/A	N/A
6	527 unique xylem orthologs	501 unique cell wall orthologs	LP_TUC_106	60S ribosomal protein L18a	60S ribosomal protein L18a OS=Oryza sativa subsp. japonica GN=RPL18A PE=2 SV=1	uniprot	RL18A_ORYSJ#Q943F3	Oryza sativa subsp. japonica	Q943F3	337	4e-92	0.91	N/A	GO:0030529,ribonucleoprotein complex; GO:0005840,ribosome; GO:0005840,ribosome; GO:0005622,intracellular;	GO:0003735,structural constituent of ribosome;	GO:0006412,translation;
7	527 unique xylem orthologs	501 unique cell wall orthologs	LP_TUC_116	UDP-glucose 4-epimerase GEPI42	UDP-glucose 4-epimerase GEPI42 OS=Cyamopsis tetragonoloba PE=2 SV=1	uniprot	GALE1_CYATE#O65780	Cyamopsis tetragonoloba	O65780	317	4e-86	0.83	5.1.3.2	N/A	GO:0050662,coenzyme binding; GO:0016853,isomerase activity; GO:0005488,binding; GO:0003978,UDP-glucose 4-epimerase activity; GO:0003978,UDP-glucose 4-epimerase activity; GO:0003824,catalytic activity; GO:0003824,catalytic activity;	GO:0044237,cellular metabolic process; GO:0008152,metabolic process; GO:0006012,galactose metabolic process; GO:0006012,galactose metabolic process; GO:0005975,carbohydrate metabolic process;
8	527 unique xylem orthologs	501 unique cell wall orthologs	LP_TUS_118	GDP-mannose 4,6 dehydratase 1	GDP-mannose 4,6 dehydratase 1 OS=Arabidopsis thaliana GN=GMD1 PE=2 SV=1	uniprot	GMD1_ARATH#Q9SNY3	Arabidopsis thaliana	Q9SNY3	542	0	0.8	4.2.1.47	GO:0005622,intracellular;	GO:0050662,coenzyme binding; GO:0016829,lyase activity; GO:0008446,GDP-mannose 4,6-dehydratase activity; GO:0008446,GDP-mannose 4,6-dehydratase activity; GO:0005488,binding; GO:0003824,catalytic activity; GO:0003824,catalytic activity;	GO:0044237,cellular metabolic process; GO:0019673,GDP-mannose metabolic process; GO:0008152,metabolic process;
9	527 unique xylem orthologs	501 unique cell wall orthologs	LP_TUS_121	E3 ubiquitin-protein ligase UPL3	E3 ubiquitin-protein ligase UPL3 OS=Arabidopsis thaliana GN=UPL3 PE=1 SV=1	uniprot	UPL3_ARATH#Q6WWW4	Arabidopsis thaliana	Q6WWW4	238	1e-62	0.69	N/A	GO:0005622,intracellular;	GO:0016881,acid-amino acid ligase activity; GO:0016874,ligase activity; GO:0005488,binding; GO:0005488,binding;	GO:0006511,ubiquitin-dependent protein catabolic process; GO:0006464,protein modification process;
10	527 unique xylem orthologs	501 unique cell wall orthologs	LP_TUS_156	40S ribosomal protein S14	40S ribosomal protein S14 OS=Zea mays PE=3 SV=1	uniprot	RS142_MAIZE#P19951	Zea mays	P19951	226	1e-58	0.82	N/A	GO:0030529,ribonucleoprotein complex; GO:0005840,ribosome; GO:0005840,ribosome; GO:0005622,intracellular;	GO:0003735,structural constituent of ribosome;	GO:0006412,translation;
11	527 unique xylem orthologs	501 unique cell wall orthologs	LP_TUC_160	AP-1 complex subunit mu-1-I	AP-1 complex subunit mu-1-I OS=Caenorhabditis elegans GN=unc-101 PE=2 SV=2	uniprot	AP1M_CAEEL#P35602	Caenorhabditis elegans	P35602	474	0	0.67	N/A	GO:0031410,cytoplasmic vesicle; GO:0030131,clathrin adaptor complex; GO:0030131,clathrin adaptor complex; GO:0030121,AP-1 adaptor complex; GO:0030117,membrane coat; GO:0016020,membrane; GO:0005794,Golgi apparatus; GO:0005794,Golgi apparatus;	GO:0005515,protein binding; GO:0005515,protein binding; GO:0005515,protein binding; GO:0003674,molecular_function;	GO:0040025,vulval development; GO:0040011,locomotion; GO:0016192,vesicle-mediated transport; GO:0016192,vesicle-mediated transport; GO:0016192,vesicle-mediated transport; GO:0009792,embryonic development ending in birth or egg hatching; GO:0006886,intrace
12	527 unique xylem orthologs	501 unique cell wall orthologs	LP_TUC_187	Eukaryotic translation initiation factor 3 subunit D	Eukaryotic translation initiation factor 3 subunit D OS=Arabidopsis thaliana GN=TIF3D1 PE=2 SV=1	uniprot	EIF3D_ARATH#P56820	Arabidopsis thaliana	P56820	511	0	0.85	N/A	N/A	GO:0003743,translation initiation factor activity; GO:0003743,translation initiation factor activity;	GO:0006413,translational initiation; GO:0006412,translation;
13	527 unique xylem orthologs	501 unique cell wall orthologs	LP_TUS_187	Ubiquitin carboxyl-terminal hydrolase 3	Ubiquitin carboxyl-terminal hydrolase 3 OS=Arabidopsis thaliana GN=UBP3 PE=1 SV=1	uniprot	UBP3_ARATH#O24454	Arabidopsis thaliana	O24454	272	4e-73	0.89	N/A	GO:0005634,nucleus; GO:0005634,nucleus;	GO:0016787,hydrolase activity; GO:0008234,cysteine-type peptidase activity; GO:0008233,peptidase activity; GO:0004221,ubiquitin thiolesterase activity; GO:0004221,ubiquitin thiolesterase activity;	GO:0006511,ubiquitin-dependent protein catabolic process; GO:0006511,ubiquitin-dependent protein catabolic process;
14	527 unique xylem orthologs	501 unique cell wall orthologs	LP_TUC_190	40S ribosomal protein S9-2	40S ribosomal protein S9-2 OS=Arabidopsis thaliana GN=RPS9C PE=2 SV=1	uniprot	RS92_ARATH#Q9FLF0	Arabidopsis thaliana	Q9FLF0	263	6e-70	0.95	N/A	GO:0030529,ribonucleoprotein complex; GO:0015935,small ribosomal subunit; GO:0005840,ribosome; GO:0005622,intracellular;	GO:0019843,rRNA binding; GO:0019843,rRNA binding; GO:0003735,structural constituent of ribosome; GO:0003723,RNA binding; GO:0003723,RNA binding;	GO:0006412,translation;
15	527 unique xylem orthologs	501 unique cell wall orthologs	LP_TUS_275	Malate dehydrogenase, glyoxysomal	Malate dehydrogenase, glyoxysomal OS=Citrullus lanatus PE=1 SV=1	uniprot	MDHG_CITLA#P19446	Citrullus lanatus	P19446	340	3e-93	0.75	1.1.1.37	GO:0009514,glyoxysome; GO:0009514,glyoxysome;	GO:0030060,L-malate dehydrogenase activity; GO:0030060,L-malate dehydrogenase activity; GO:0016616,oxidoreductase activity, acting on the CH-OH group of donors, NAD or NADP as acceptor; GO:0016615,malate dehydrogenase activity; GO:0016491,oxidoreductase a	GO:0055114,oxidation reduction; GO:0044262,cellular carbohydrate metabolic process; GO:0008152,metabolic process; GO:0006108,malate metabolic process; GO:0006108,malate metabolic process; GO:0006099,tricarboxylic acid cycle; GO:0006097,glyoxylate cycle; G
16	527 unique xylem orthologs		LP_TUS_323	Dihydrolipoyl dehydrogenase 2, mitochondrial	Dihydrolipoyl dehydrogenase 2, mitochondrial OS=Arabidopsis thaliana GN=LPD2 PE=1 SV=1	uniprot	DLDH2_ARATH#Q9M5K2	Arabidopsis thaliana	Q9M5K2	317	4e-86	0.77	N/A	GO:0009507,chloroplast; GO:0005759,mitochondrial matrix; GO:0005739,mitochondrion; GO:0005739,mitochondrion; GO:0005737,cytoplasm;	GO:0050660,FAD binding; GO:0050660,FAD binding; GO:0050660,FAD binding; GO:0050660,FAD binding; GO:0050660,FAD binding; GO:0016491,oxidoreductase activity; GO:0016491,oxidoreductase activity; GO:0016491,oxidoreductase activity; GO:0016491,oxidoreductase a	GO:0055114,oxidation reduction; GO:0046686,response to cadmium ion; GO:0045454,cell redox homeostasis;
17	527 unique xylem orthologs	501 unique cell wall orthologs	LP_TUS_324	D-3-phosphoglycerate dehydrogenase, chloroplastic	D-3-phosphoglycerate dehydrogenase, chloroplastic OS=Arabidopsis thaliana GN=At1g17745 PE=1 SV=2	uniprot	SERA_ARATH#O04130	Arabidopsis thaliana	O04130	623	0	0.71	1.1.1.95	GO:0009536,plastid; GO:0009507,chloroplast;	GO:0051287,NAD binding; GO:0048037,cofactor binding; GO:0016616,oxidoreductase activity, acting on the CH-OH group of donors, NAD or NADP as acceptor; GO:0016616,oxidoreductase activity, acting on the CH-OH group of donors, NAD or NADP as acceptor; GO:001	GO:0055114,oxidation reduction; GO:0008652,amino acid biosynthetic process; GO:0008152,metabolic process; GO:0008152,metabolic process; GO:0008152,metabolic process; GO:0006564,L-serine biosynthetic process; GO:0006564,L-serine biosynthetic process; GO:00
18	527 unique xylem orthologs	501 unique cell wall orthologs	LP_TUS_330	Lipoxygenase 5	Putative lipoxygenase 5 OS=Oryza sativa subsp. japonica GN=Os04g0447100 PE=3 SV=2	uniprot	LOX5_ORYSJ#Q7XV13	Oryza sativa subsp. japonica	Q7XV13	258	1e-68	0.61	N/A	N/A	GO:0046872,metal ion binding; GO:0046872,metal ion binding; GO:0046872,metal ion binding; GO:0016702,oxidoreductase activity, acting on single donors with incorporation of molecular oxygen, incorporation of two atoms of oxygen; GO:0016702,oxidoreductase a	GO:0055114,oxidation reduction; GO:0031408,oxylipin biosynthetic process; GO:0008610,lipid biosynthetic process; GO:0006633,fatty acid biosynthetic process;
19	527 unique xylem orthologs	501 unique cell wall orthologs	LP_TUS_349	RuBisCO large subunit-binding protein subunit alpha, chloroplastic (Fragment)	RuBisCO large subunit-binding protein subunit alpha, chloroplastic (Fragment) OS=Triticum aestivum PE=1 SV=1	uniprot	RUBA_WHEAT#P08823	Triticum aestivum	P08823	364	0	0.73	N/A	GO:0009536,plastid; GO:0009507,chloroplast;	GO:0051082,unfolded protein binding; GO:0051082,unfolded protein binding; GO:0005524,ATP binding; GO:0005524,ATP binding; GO:0005524,ATP binding; GO:0005524,ATP binding; GO:0005524,ATP binding; GO:0005515,protein binding; GO:0005515,protein binding; GO:00	GO:0044267,cellular protein metabolic process; GO:0044267,cellular protein metabolic process; GO:0006457,protein folding; GO:0006457,protein folding;
20	527 unique xylem orthologs	501 unique cell wall orthologs	LP_TUC_356	AP-2 complex subunit sigma-1	AP-2 complex subunit sigma-1 OS=Zea mays GN=AP-17 PE=2 SV=1	uniprot	AP2S1_MAIZE#O50016	Zea mays	O50016	250	5e-66	0.93	N/A	GO:0030117,membrane coat; GO:0016020,membrane; GO:0005905,coated pit; GO:0005886,plasma membrane; GO:0005886,plasma membrane;	GO:0008565,protein transporter activity; GO:0005515,protein binding; GO:0005515,protein binding;	GO:0016192,vesicle-mediated transport; GO:0015031,protein transport; GO:0006886,intracellular protein transport; GO:0006810,transport;
21	527 unique xylem orthologs	501 unique cell wall orthologs	LP_TUS_361	Uridylate kinase	Uridylate kinase OS=Arabidopsis thaliana GN=PYR6 PE=1 SV=1	uniprot	UMPK_ARATH#O04905	Arabidopsis thaliana	O04905	291	5e-78	0.77	N/A	N/A	GO:0019205,nucleobase, nucleoside, nucleotide kinase activity; GO:0019201,nucleotide kinase activity; GO:0016776,phosphotransferase activity, phosphate group as acceptor; GO:0016740,transferase activity; GO:0016301,kinase activity; GO:0005524,ATP binding;	GO:0006221,pyrimidine nucleotide biosynthetic process; GO:0006139,nucleobase, nucleoside, nucleotide and nucleic acid metabolic process; GO:0006139,nucleobase, nucleoside, nucleotide and nucleic acid metabolic process;
22	527 unique xylem orthologs	501 unique cell wall orthologs	LP_TUS_378	Patatin group J-1	Patatin group J-1 OS=Solanum tuberosum PE=2 SV=1	uniprot	PATJ1_SOLTU#Q2MY54	Solanum tuberosum	Q2MY54	153	3e-36	0.28	N/A	GO:0005773,vacuole; GO:0005773,vacuole;	GO:0045735,nutrient reservoir activity; GO:0016787,hydrolase activity;	GO:0016042,lipid catabolic process; GO:0008152,metabolic process; GO:0006952,defense response; GO:0006629,lipid metabolic process; GO:0006629,lipid metabolic process;
23	527 unique xylem orthologs	501 unique cell wall orthologs	LP_TUC_401	Fasciclin-like arabinogalactan protein 17	Fasciclin-like arabinogalactan protein 17 OS=Arabidopsis thaliana GN=FLA17 PE=2 SV=1	uniprot	FLA17_ARATH#Q66GR0	Arabidopsis thaliana	Q66GR0	314	1e-84	0.55	N/A	GO:0005576,extracellular region; GO:0005576,extracellular region;	N/A	N/A
24	527 unique xylem orthologs	501 unique cell wall orthologs	LP_TUS_404	Ubiquitin-conjugating enzyme E2 2	Ubiquitin-conjugating enzyme E2 2 OS=Medicago sativa GN=UBC2 PE=2 SV=1	uniprot	UBC2_MEDSA#P35130	Medicago sativa	P35130	314	4e-85	0.97	6.3.2.19	N/A	GO:0019787,small conjugating protein ligase activity; GO:0016874,ligase activity; GO:0004842,ubiquitin-protein ligase activity;	GO:0051246,regulation of protein metabolic process; GO:0043687,post-translational protein modification; GO:0006511,ubiquitin-dependent protein catabolic process;
25	527 unique xylem orthologs	501 unique cell wall orthologs	LP_TUC_439	Pyruvate kinase, cytosolic isozyme	Pyruvate kinase, cytosolic isozyme OS=Glycine max PE=2 SV=1	uniprot	KPYC_SOYBN#Q42806	Glycine max	Q42806	313	6e-85	0.86	2.7.1.40	GO:0005737,cytoplasm; GO:0005737,cytoplasm;	GO:0046872,metal ion binding; GO:0030955,potassium ion binding; GO:0030955,potassium ion binding; GO:0030955,potassium ion binding; GO:0016740,transferase activity; GO:0016301,kinase activity; GO:0004743,pyruvate kinase activity; GO:0004743,pyruvate kinas	GO:0006096,glycolysis; GO:0006096,glycolysis; GO:0006096,glycolysis; GO:0006096,glycolysis;
26	527 unique xylem orthologs	501 unique cell wall orthologs	LP_TUC_452	Pyrophosphate--fructose 6-phosphate 1-phosphotransferase subunit alpha	Pyrophosphate--fructose 6-phosphate 1-phosphotransferase subunit alpha OS=Ricinus communis GN=PFP-ALPHA PE=3 SV=1	uniprot	PFPA_RICCO#Q41140	Ricinus communis	Q41140	740	0	0.81	2.7.1.90	GO:0005945,6-phosphofructokinase complex; GO:0005945,6-phosphofructokinase complex;	GO:0047334,diphosphate-fructose-6-phosphate 1-phosphotransferase activity; GO:0047334,diphosphate-fructose-6-phosphate 1-phosphotransferase activity; GO:0016740,transferase activity; GO:0016301,kinase activity; GO:0005524,ATP binding; GO:0005524,ATP bindi	GO:0006096,glycolysis; GO:0006096,glycolysis; GO:0006096,glycolysis;
27	527 unique xylem orthologs		LP_TUS_513	DnaJ homolog subfamily B member 1	DnaJ homolog subfamily B member 1 OS=Homo sapiens GN=DNAJB1 PE=1 SV=4	uniprot	DNJB1_HUMAN#P25685	Homo sapiens	P25685	122	9e-28	0.42	N/A	GO:0005737,cytoplasm; GO:0005737,cytoplasm; GO:0005634,nucleus; GO:0005634,nucleus;	GO:0051082,unfolded protein binding; GO:0051082,unfolded protein binding; GO:0051082,unfolded protein binding; GO:0031072,heat shock protein binding; GO:0031072,heat shock protein binding;	GO:0051085,chaperone cofactor-dependent protein folding; GO:0006986,response to unfolded protein; GO:0006950,response to stress; GO:0006457,protein folding; GO:0006457,protein folding; GO:0006457,protein folding;
28	527 unique xylem orthologs	501 unique cell wall orthologs	LP_TUC_560	40S ribosomal protein S15	40S ribosomal protein S15 OS=Picea mariana GN=RPS15 PE=2 SV=1	uniprot	RS15_PICMA#O65059	Picea mariana	O65059	287	6e-77	0.98	N/A	GO:0030529,ribonucleoprotein complex; GO:0015935,small ribosomal subunit; GO:0005840,ribosome; GO:0005840,ribosome; GO:0005622,intracellular;	GO:0003735,structural constituent of ribosome; GO:0003735,structural constituent of ribosome;	GO:0006412,translation; GO:0006412,translation;
29	527 unique xylem orthologs	501 unique cell wall orthologs	LP_TUS_594	6-phosphogluconate dehydrogenase, decarboxylating	6-phosphogluconate dehydrogenase, decarboxylating OS=Synechococcus elongatus (strain PCC 7942) GN=gnd PE=1 SV=4	uniprot	6PGD_SYNE7#P21577	Synechococcus elongatus (strain PCC 7942)	P21577	155	8e-38	0.59	1.1.1.44	N/A	GO:0050662,coenzyme binding; GO:0050661,NADP binding; GO:0050661,NADP binding; GO:0016491,oxidoreductase activity; GO:0016491,oxidoreductase activity; GO:0016491,oxidoreductase activity; GO:0005488,binding; GO:0004616,phosphogluconate dehydrogenase (decar	GO:0055114,oxidation reduction; GO:0019521,D-gluconate metabolic process; GO:0008152,metabolic process; GO:0006098,pentose-phosphate shunt; GO:0006098,pentose-phosphate shunt; GO:0006098,pentose-phosphate shunt; GO:0006098,pentose-phosphate shunt; GO:0006
30	527 unique xylem orthologs	501 unique cell wall orthologs	LP_TUC_621	Cystathionine gamma-synthase, chloroplastic	Cystathionine gamma-synthase, chloroplastic OS=Arabidopsis thaliana GN=CGS1 PE=2 SV=3	uniprot	METB_ARATH#P55217	Arabidopsis thaliana	P55217	241	4e-63	0.48	4.2.99.9	GO:0009536,plastid; GO:0009507,chloroplast;	GO:0030170,pyridoxal phosphate binding; GO:0030170,pyridoxal phosphate binding; GO:0030170,pyridoxal phosphate binding; GO:0016740,transferase activity; GO:0003962,cystathionine gamma-synthase activity; GO:0003824,catalytic activity; GO:0003824,catalytic	GO:0009086,methionine biosynthetic process; GO:0008652,amino acid biosynthetic process; GO:0006520,amino acid metabolic process;
31	527 unique xylem orthologs	501 unique cell wall orthologs	LP_TUS_676	4-hydroxy-3-methylbut-2-enyl diphosphate reductase	4-hydroxy-3-methylbut-2-enyl diphosphate reductase OS=Trichodesmium erythraeum (strain IMS101) GN=ispH PE=3 SV=1	uniprot	ISPH_TRIEI#Q10WA8	Trichodesmium erythraeum (strain IMS101)	Q10WA8	188	6e-48	0.7	N/A	N/A	GO:0051745,4-hydroxy-3-methylbut-2-en-1-yl diphosphate reductase activity; GO:0051745,4-hydroxy-3-methylbut-2-en-1-yl diphosphate reductase activity; GO:0051538,3 iron, 4 sulfur cluster binding; GO:0051536,iron-sulfur cluster binding; GO:0046872,metal ion	GO:0055114,oxidation reduction; GO:0019288,isopentenyl diphosphate biosynthetic process, mevalonate-independent pathway; GO:0019288,isopentenyl diphosphate biosynthetic process, mevalonate-independent pathway; GO:0016114,terpenoid biosynthetic process; GO
32	527 unique xylem orthologs	501 unique cell wall orthologs	LP_TUS_719	Autophagy-related protein 8C	Autophagy-related protein 8C OS=Oryza sativa subsp. japonica GN=ATG8C PE=2 SV=1	uniprot	ATG8C_ORYSJ#Q6Z1D5	Oryza sativa subsp. japonica	Q6Z1D5	211	2e-54	0.87	N/A	GO:0031410,cytoplasmic vesicle; GO:0016020,membrane; GO:0005874,microtubule; GO:0005774,vacuolar membrane; GO:0005773,vacuole;	N/A	GO:0015031,protein transport; GO:0006914,autophagy; GO:0006810,transport; GO:0006511,ubiquitin-dependent protein catabolic process;
33	527 unique xylem orthologs	501 unique cell wall orthologs	LP_TUS_723	7-dehydrocholesterol reductase	7-dehydrocholesterol reductase OS=Arabidopsis thaliana GN=DWF5 PE=1 SV=1	uniprot	ST7R_ARATH#Q9LDU6	Arabidopsis thaliana	Q9LDU6	287	2e-77	0.75	N/A	GO:0016021,integral to membrane; GO:0016020,membrane; GO:0016020,membrane; GO:0005789,endoplasmic reticulum membrane; GO:0005783,endoplasmic reticulum;	GO:0047598,7-dehydrocholesterol reductase activity; GO:0016491,oxidoreductase activity;	GO:0055114,oxidation reduction; GO:0016126,sterol biosynthetic process; GO:0008610,lipid biosynthetic process; GO:0006695,cholesterol biosynthetic process; GO:0006694,steroid biosynthetic process;
34	527 unique xylem orthologs	501 unique cell wall orthologs	LP_TUC_750	Dynamin-related protein 5A	Dynamin-related protein 5A OS=Glycine max PE=2 SV=1	uniprot	SDL5A_SOYBN#Q39828	Glycine max	Q39828	478	0	0.77	N/A	GO:0005874,microtubule; GO:0005856,cytoskeleton; GO:0005737,cytoplasm;	GO:0016787,hydrolase activity; GO:0005525,GTP binding; GO:0005525,GTP binding; GO:0005525,GTP binding; GO:0005525,GTP binding; GO:0003924,GTPase activity; GO:0003924,GTPase activity; GO:0003774,motor activity; GO:0000166,nucleotide binding;	GO:0051301,cell division; GO:0007049,cell cycle;
35	527 unique xylem orthologs	501 unique cell wall orthologs	LP_TUC_787	40S ribosomal protein S17	40S ribosomal protein S17 OS=Solanum lycopersicum GN=RPS17 PE=2 SV=3	uniprot	RS17_SOLLC#P49215	Solanum lycopersicum	P49215	226	1e-58	0.82	N/A	GO:0030529,ribonucleoprotein complex; GO:0005840,ribosome; GO:0005840,ribosome; GO:0005622,intracellular;	GO:0003735,structural constituent of ribosome;	GO:0006412,translation;
36	527 unique xylem orthologs	501 unique cell wall orthologs	LP_TUC_797	GTP-binding protein SAR1A	GTP-binding protein SAR1A OS=Arabidopsis thaliana GN=SAR1A PE=2 SV=1	uniprot	SAR1A_ARATH#O04834	Arabidopsis thaliana	O04834	248	2e-65	0.81	N/A	GO:0005794,Golgi apparatus; GO:0005794,Golgi apparatus; GO:0005783,endoplasmic reticulum; GO:0005783,endoplasmic reticulum; GO:0005622,intracellular;	GO:0005525,GTP binding; GO:0005525,GTP binding; GO:0005525,GTP binding; GO:0005525,GTP binding; GO:0005525,GTP binding; GO:0000166,nucleotide binding;	GO:0016192,vesicle-mediated transport; GO:0015031,protein transport; GO:0007264,small GTPase mediated signal transduction; GO:0006886,intracellular protein transport; GO:0006810,transport;
37	527 unique xylem orthologs	501 unique cell wall orthologs	LP_TUC_802	Laccase-12/13	Laccase-12/13 OS=Oryza sativa subsp. japonica GN=LAC12 PE=2 SV=1	uniprot	LAC12_ORYSJ#Q0DHL2	Oryza sativa subsp. japonica	Q0DHL2	470	0	0.59	N/A	GO:0048046,apoplast; GO:0005576,extracellular region;	GO:0046872,metal ion binding; GO:0016491,oxidoreductase activity; GO:0016491,oxidoreductase activity; GO:0016491,oxidoreductase activity; GO:0016491,oxidoreductase activity; GO:0008471,laccase activity; GO:0005507,copper ion binding; GO:0005507,copper ion	GO:0055114,oxidation reduction; GO:0046274,lignin catabolic process;
38	527 unique xylem orthologs	501 unique cell wall orthologs	LP_TUC_842	Zinc finger CCCH domain-containing protein 54	Zinc finger CCCH domain-containing protein 54 OS=Oryza sativa subsp. japonica GN=Os08g0126700 PE=2 SV=2	uniprot	C3H54_ORYSJ#Q6ZK57	Oryza sativa subsp. japonica	Q6ZK57	229	2e-59	0.63	N/A	N/A	GO:0046872,metal ion binding; GO:0008270,zinc ion binding; GO:0008270,zinc ion binding; GO:0003723,RNA binding; GO:0003677,DNA binding; GO:0003676,nucleic acid binding; GO:0003676,nucleic acid binding; GO:0000166,nucleotide binding;	N/A
39	527 unique xylem orthologs	501 unique cell wall orthologs	LP_TUS_845	Selenium-binding protein	Putative selenium-binding protein OS=Arabidopsis thaliana GN=At4g14030 PE=2 SV=1	uniprot	SBP_ARATH#O23264	Arabidopsis thaliana	O23264	232	5e-61	0.76	N/A	N/A	GO:0008430,selenium binding; GO:0008430,selenium binding;	N/A
40	527 unique xylem orthologs	501 unique cell wall orthologs	LP_TUS_863	Serine/threonine-protein phosphatase 2A activator 2	Serine/threonine-protein phosphatase 2A activator 2 OS=Cryptococcus neoformans GN=RRD2 PE=3 SV=1	uniprot	PTPA2_CRYNE#Q5KCM5	Cryptococcus neoformans	Q5KCM5	227	6e-59	0.61	N/A	GO:0005737,cytoplasm; GO:0005737,cytoplasm;	GO:0019211,phosphatase activator activity; GO:0016853,isomerase activity; GO:0003755,peptidyl-prolyl cis-trans isomerase activity;	N/A
41	527 unique xylem orthologs	501 unique cell wall orthologs	LP_TUC_864	Aspartic proteinase	Aspartic proteinase OS=Cucurbita pepo PE=2 SV=1	uniprot	ASPR_CUCPE#O04057	Cucurbita pepo	O04057	407	0	0.64	N/A	GO:0005773,vacuole; GO:0005773,vacuole; GO:0005764,lysosome;	GO:0016787,hydrolase activity; GO:0008233,peptidase activity; GO:0004190,aspartic-type endopeptidase activity; GO:0004190,aspartic-type endopeptidase activity; GO:0004190,aspartic-type endopeptidase activity; GO:0004190,aspartic-type endopeptidase activit	GO:0006665,sphingolipid metabolic process; GO:0006629,lipid metabolic process; GO:0006508,proteolysis; GO:0006508,proteolysis; GO:0006508,proteolysis;
42	527 unique xylem orthologs	501 unique cell wall orthologs	LP_TUC_876	Aldose 1-epimerase	Aldose 1-epimerase OS=Rattus norvegicus GN=Galm PE=1 SV=1	uniprot	GALM_RAT#Q66HG4	Rattus norvegicus	Q66HG4	189	2e-47	0.46	N/A	GO:0005737,cytoplasm; GO:0005737,cytoplasm;	GO:0030246,carbohydrate binding; GO:0030246,carbohydrate binding; GO:0016853,isomerase activity; GO:0016853,isomerase activity; GO:0016853,isomerase activity; GO:0004034,aldose 1-epimerase activity; GO:0003824,catalytic activity; GO:0003824,catalytic acti	GO:0019318,hexose metabolic process; GO:0005975,carbohydrate metabolic process; GO:0005975,carbohydrate metabolic process; GO:0005975,carbohydrate metabolic process; GO:0005975,carbohydrate metabolic process;
43	527 unique xylem orthologs		LP_TUS_925	Catabolite repression protein creC	Catabolite repression protein creC OS=Emericella nidulans GN=creC PE=4 SV=1	uniprot	CREC_EMENI#Q9P4R5	Emericella nidulans	Q9P4R5	87.8	3e-17	0.32	N/A	GO:0005634,nucleus;	GO:0003674,molecular_function;	GO:0045013,negative regulation of transcription by carbon catabolites; GO:0006355,regulation of transcription, DNA-dependent; GO:0006350,transcription;
44	527 unique xylem orthologs	501 unique cell wall orthologs	LP_TUC_937	Nitrilase homolog 2	Nitrilase homolog 2 OS=Rattus norvegicus GN=Nit2 PE=2 SV=1	uniprot	NIT2_RAT#Q497B0	Rattus norvegicus	Q497B0	158	3e-38	0.49	N/A	GO:0005739,mitochondrion; GO:0005737,cytoplasm; GO:0005737,cytoplasm;	GO:0016810,hydrolase activity, acting on carbon-nitrogen (but not peptide) bonds; GO:0016787,hydrolase activity;	GO:0006807,nitrogen compound metabolic process;
45	527 unique xylem orthologs	501 unique cell wall orthologs	LP_TUS_937	40S ribosomal protein S19-1	40S ribosomal protein S19-1 OS=Arabidopsis thaliana GN=RPS19A PE=2 SV=1	uniprot	RS191_ARATH#Q9SGA6	Arabidopsis thaliana	Q9SGA6	235	2e-61	0.82	N/A	GO:0030529,ribonucleoprotein complex; GO:0005840,ribosome; GO:0005840,ribosome; GO:0005622,intracellular;	GO:0003735,structural constituent of ribosome;	GO:0006412,translation;
46	527 unique xylem orthologs	501 unique cell wall orthologs	LP_TUS_944	Heterogeneous nuclear ribonucleoproteins A1	Heterogeneous nuclear ribonucleoproteins A1 homolog OS=Xenopus laevis GN=hnrnpa1 PE=2 SV=1	uniprot	ROA1_XENLA#P17130	Xenopus laevis	P17130	99	2e-20	0.35	N/A	GO:0030529,ribonucleoprotein complex; GO:0005737,cytoplasm; GO:0005737,cytoplasm; GO:0005634,nucleus; GO:0005634,nucleus;	GO:0003723,RNA binding; GO:0003676,nucleic acid binding;	N/A
47	527 unique xylem orthologs	501 unique cell wall orthologs	LP_TUS_951	UDP-glucuronic acid decarboxylase 1	UDP-glucuronic acid decarboxylase 1 OS=Rattus norvegicus GN=Uxs1 PE=1 SV=1	uniprot	UXS1_RAT#Q5PQX0	Rattus norvegicus	Q5PQX0	410	0	0.64	N/A	GO:0016021,integral to membrane; GO:0016020,membrane; GO:0005794,Golgi apparatus;	GO:0050662,coenzyme binding; GO:0048040,UDP-glucuronate decarboxylase activity; GO:0016831,carboxy-lyase activity; GO:0016829,lyase activity; GO:0005488,binding; GO:0003824,catalytic activity; GO:0003824,catalytic activity;	GO:0044237,cellular metabolic process; GO:0008152,metabolic process;
48	527 unique xylem orthologs	501 unique cell wall orthologs	LP_TUC_952	3-dehydroquinate synthase	3-dehydroquinate synthase OS=Thiomicrospira crunogena (strain XCL-2) GN=aroB PE=3 SV=1	uniprot	AROB_THICR#Q31DP9	Thiomicrospira crunogena (strain XCL-2)	Q31DP9	415	0	0.58	N/A	GO:0005737,cytoplasm; GO:0005737,cytoplasm; GO:0005737,cytoplasm;	GO:0016838,carbon-oxygen lyase activity, acting on phosphates; GO:0016829,lyase activity; GO:0003856,3-dehydroquinate synthase activity; GO:0003856,3-dehydroquinate synthase activity; GO:0003856,3-dehydroquinate synthase activity; GO:0003856,3-dehydroquin	GO:0009073,aromatic amino acid family biosynthetic process; GO:0009073,aromatic amino acid family biosynthetic process; GO:0009073,aromatic amino acid family biosynthetic process; GO:0009073,aromatic amino acid family biosynthetic process; GO:0009058,bios
49	527 unique xylem orthologs	501 unique cell wall orthologs	LP_TUS_957	Coproporphyrinogen III oxidase, chloroplastic	Coproporphyrinogen III oxidase, chloroplastic OS=Glycine max GN=CPX PE=2 SV=1	uniprot	HEM6_SOYBN#P35055	Glycine max	P35055	322	1e-87	0.85	1.3.3.3	GO:0009536,plastid; GO:0009507,chloroplast;	GO:0016491,oxidoreductase activity; GO:0004109,coproporphyrinogen oxidase activity; GO:0004109,coproporphyrinogen oxidase activity;	GO:0055114,oxidation reduction; GO:0006783,heme biosynthetic process; GO:0006779,porphyrin biosynthetic process; GO:0006779,porphyrin biosynthetic process;
50	527 unique xylem orthologs		LP_TUS_972			TIGR_all_TC	PGI.072705#TC66129		TC66129	1023	0	1	N/A	N/A	N/A	N/A
51	527 unique xylem orthologs	501 unique cell wall orthologs	LP_TUC_985	Plasma membrane ATPase	Plasma membrane ATPase OS=Oryza sativa subsp. japonica GN=Os04g0656100 PE=2 SV=1	uniprot	PMA1_ORYSJ#Q7XPY2	Oryza sativa subsp. japonica	Q7XPY2	516	0	0.84	N/A	GO:0016021,integral to membrane; GO:0016021,integral to membrane; GO:0016020,membrane; GO:0016020,membrane; GO:0016020,membrane; GO:0016020,membrane; GO:0016020,membrane; GO:0005886,plasma membrane; GO:0005886,plasma membrane;	GO:0046872,metal ion binding; GO:0016887,ATPase activity; GO:0016820,hydrolase activity, acting on acid anhydrides, catalyzing transmembrane movement of substances; GO:0016787,hydrolase activity; GO:0015662,ATPase activity, coupled to transmembrane moveme	GO:0015992,proton transport; GO:0015992,proton transport; GO:0015992,proton transport; GO:0008152,metabolic process; GO:0006812,cation transport; GO:0006811,ion transport; GO:0006810,transport; GO:0006810,transport;
52	527 unique xylem orthologs	501 unique cell wall orthologs	LP_TUC_1056	60S ribosomal protein L3-1	60S ribosomal protein L3-1 OS=Arabidopsis thaliana GN=ARP1 PE=2 SV=5	uniprot	RL31_ARATH#P17094	Arabidopsis thaliana	P17094	288	1e-77	0.82	N/A	GO:0030529,ribonucleoprotein complex; GO:0005840,ribosome; GO:0005840,ribosome; GO:0005737,cytoplasm; GO:0005737,cytoplasm; GO:0005622,intracellular;	GO:0003735,structural constituent of ribosome;	GO:0006412,translation;
53	527 unique xylem orthologs	501 unique cell wall orthologs	LP_TUS_1074	ADP-ribosylation factor At2g18390	Probable ADP-ribosylation factor At2g18390 OS=Arabidopsis thaliana GN=At2g18390 PE=2 SV=1	uniprot	ARF5_ARATH#Q9ZPX1	Arabidopsis thaliana	Q9ZPX1	308	1e-83	0.87	N/A	GO:0005794,Golgi apparatus; GO:0005794,Golgi apparatus; GO:0005622,intracellular;	GO:0005525,GTP binding; GO:0005525,GTP binding; GO:0005525,GTP binding; GO:0005525,GTP binding; GO:0005525,GTP binding; GO:0000166,nucleotide binding;	GO:0016192,vesicle-mediated transport; GO:0015031,protein transport; GO:0007264,small GTPase mediated signal transduction; GO:0007264,small GTPase mediated signal transduction; GO:0006810,transport;
54	527 unique xylem orthologs	501 unique cell wall orthologs	LP_TUS_1077	60S acidic ribosomal protein P0	60S acidic ribosomal protein P0 OS=Glycine max PE=2 SV=1	uniprot	RLA0_SOYBN#P50346	Glycine max	P50346	260	4e-69	0.76	N/A	GO:0030529,ribonucleoprotein complex; GO:0005840,ribosome; GO:0005840,ribosome; GO:0005622,intracellular; GO:0005622,intracellular;	GO:0003735,structural constituent of ribosome;	GO:0042254,ribosome biogenesis; GO:0006414,translational elongation;
55	527 unique xylem orthologs	501 unique cell wall orthologs	LP_TUC_1112	D-xylose-proton symporter-like 3	D-xylose-proton symporter-like 3 OS=Arabidopsis thaliana GN=At5g59250 PE=2 SV=2	uniprot	XYLL3_ARATH#Q0WWW9	Arabidopsis thaliana	Q0WWW9	262	8e-70	0.77	N/A	GO:0016021,integral to membrane; GO:0016021,integral to membrane; GO:0016021,integral to membrane; GO:0016020,membrane; GO:0016020,membrane; GO:0016020,membrane; GO:0016020,membrane;	GO:0022891,substrate-specific transmembrane transporter activity; GO:0005351,sugar:hydrogen symporter activity; GO:0005215,transporter activity; GO:0005215,transporter activity; GO:0005215,transporter activity;	GO:0055085,transmembrane transport; GO:0008643,carbohydrate transport; GO:0006810,transport; GO:0006810,transport; GO:0006810,transport; GO:0006810,transport;
56	527 unique xylem orthologs	501 unique cell wall orthologs	LP_TUC_1113	AP-2 complex subunit mu	AP-2 complex subunit mu OS=Dictyostelium discoideum GN=apm2 PE=2 SV=2	uniprot	AP2M_DICDI#P54672	Dictyostelium discoideum	P54672	337	8e-92	0.54	N/A	GO:0030132,clathrin coat of coated pit; GO:0030131,clathrin adaptor complex; GO:0030131,clathrin adaptor complex; GO:0030131,clathrin adaptor complex; GO:0030117,membrane coat; GO:0016020,membrane; GO:0005905,coated pit; GO:0005886,plasma membrane; GO:000	GO:0005515,protein binding; GO:0005515,protein binding; GO:0005515,protein binding; GO:0005515,protein binding;	GO:0016192,vesicle-mediated transport; GO:0016192,vesicle-mediated transport; GO:0016192,vesicle-mediated transport; GO:0016192,vesicle-mediated transport; GO:0006886,intracellular protein transport; GO:0006886,intracellular protein transport; GO:0006886,
57	527 unique xylem orthologs	501 unique cell wall orthologs	LP_TUS_1130	UDP-glucuronate 4-epimerase 4	UDP-glucuronate 4-epimerase 4 OS=Arabidopsis thaliana GN=GAE4 PE=1 SV=1	uniprot	GAE4_ARATH#O22141	Arabidopsis thaliana	O22141	410	0	0.79	N/A	GO:0016021,integral to membrane; GO:0016020,membrane; GO:0005794,Golgi apparatus;	GO:0050662,coenzyme binding; GO:0050378,UDP-glucuronate 4-epimerase activity; GO:0016857,racemase and epimerase activity, acting on carbohydrates and derivatives; GO:0016853,isomerase activity; GO:0005488,binding; GO:0003824,catalytic activity; GO:0003824	GO:0044237,cellular metabolic process; GO:0008152,metabolic process; GO:0005975,carbohydrate metabolic process; GO:0005975,carbohydrate metabolic process;
58	527 unique xylem orthologs	501 unique cell wall orthologs	LP_TUC_1133	Proteasome subunit alpha type-2-B	Proteasome subunit alpha type-2-B OS=Arabidopsis thaliana GN=PAB2 PE=1 SV=1	uniprot	PSA2B_ARATH#Q8L4A7	Arabidopsis thaliana	Q8L4A7	420	0	0.9	N/A	GO:0043234,protein complex; GO:0005839,proteasome core complex; GO:0005839,proteasome core complex; GO:0005829,cytosol; GO:0005737,cytoplasm; GO:0005737,cytoplasm; GO:0005634,nucleus; GO:0005634,nucleus;	GO:0016787,hydrolase activity; GO:0008233,peptidase activity; GO:0004298,threonine-type endopeptidase activity; GO:0004298,threonine-type endopeptidase activity; GO:0004175,endopeptidase activity;	GO:0006511,ubiquitin-dependent protein catabolic process; GO:0006511,ubiquitin-dependent protein catabolic process;
59	527 unique xylem orthologs	501 unique cell wall orthologs	LP_TUC_1144	40S ribosomal protein S16	40S ribosomal protein S16 OS=Gossypium hirsutum GN=RPS16 PE=2 SV=1	uniprot	RS16_GOSHI#P46293	Gossypium hirsutum	P46293	269	2e-71	0.93	N/A	GO:0030529,ribonucleoprotein complex; GO:0005840,ribosome; GO:0005840,ribosome; GO:0005737,cytoplasm; GO:0005737,cytoplasm; GO:0005622,intracellular;	GO:0003735,structural constituent of ribosome;	GO:0006412,translation;
60	527 unique xylem orthologs	501 unique cell wall orthologs	LP_TUC_1151	Flavoprotein wrbA	Flavoprotein wrbA OS=Serratia proteamaculans (strain 568) GN=wrbA PE=3 SV=1	uniprot	WRBA_SERP5#A8GCS6	Serratia proteamaculans (strain 568)	A8GCS6	179	3e-44	0.47	N/A	N/A	GO:0016491,oxidoreductase activity; GO:0010181,FMN binding; GO:0010181,FMN binding;	GO:0016481,negative regulation of transcription;
61	527 unique xylem orthologs	501 unique cell wall orthologs	LP_TUS_1151	Proteasome subunit beta type-3	Proteasome subunit beta type-3 OS=Picea mariana GN=PBC1 PE=2 SV=1	uniprot	PSB3_PICMA#O65084	Picea mariana	O65084	249	7e-66	1	3.4.25.1	GO:0043234,protein complex; GO:0005839,proteasome core complex; GO:0005829,cytosol; GO:0005737,cytoplasm; GO:0005737,cytoplasm; GO:0005634,nucleus; GO:0005634,nucleus;	GO:0016787,hydrolase activity; GO:0008233,peptidase activity; GO:0004298,threonine-type endopeptidase activity; GO:0004298,threonine-type endopeptidase activity;	GO:0006511,ubiquitin-dependent protein catabolic process;
62	527 unique xylem orthologs	501 unique cell wall orthologs	LP_TUC_1165	Vesicle-associated membrane protein 726	Putative vesicle-associated membrane protein 726 OS=Arabidopsis thaliana GN=VAMP726 PE=2 SV=2	uniprot	VA726_ARATH#Q9MAS5	Arabidopsis thaliana	Q9MAS5	202	1e-51	0.68	N/A	GO:0016021,integral to membrane; GO:0016021,integral to membrane; GO:0016021,integral to membrane; GO:0016020,membrane; GO:0016020,membrane;	N/A	GO:0016192,vesicle-mediated transport; GO:0016192,vesicle-mediated transport; GO:0015031,protein transport; GO:0006810,transport; GO:0006810,transport;
63	527 unique xylem orthologs	501 unique cell wall orthologs	LP_TUS_1165	Senescence-associated protein-like protein	weakly similar to GB|AAO72638.1|29367553|AY224518 senescence-associated protein-like protein {Oryza sativa (japonica cultivar-group);} , partial (87%)	TIGR_all_TC	PGI.072705#TC66227		TC66227	2093	0	0.99	N/A	N/A	N/A	GO:0007568,aging;
64	527 unique xylem orthologs	501 unique cell wall orthologs	LP_TUS_1168	Beta-amylase	Beta-amylase OS=Glycine max GN=BMY1 PE=1 SV=3	uniprot	AMYB_SOYBN#P10538	Glycine max	P10538	201	3e-51	0.47	3.2.1.2	N/A	GO:0043169,cation binding; GO:0016798,hydrolase activity, acting on glycosyl bonds; GO:0016787,hydrolase activity; GO:0016161,beta-amylase activity; GO:0016161,beta-amylase activity; GO:0016161,beta-amylase activity; GO:0003824,catalytic activity;	GO:0008152,metabolic process; GO:0005975,carbohydrate metabolic process; GO:0005975,carbohydrate metabolic process; GO:0000272,polysaccharide catabolic process; GO:0000272,polysaccharide catabolic process; GO:0000272,polysaccharide catabolic process;
65	527 unique xylem orthologs	501 unique cell wall orthologs	LP_TUS_1202	Chlorophyll a-b binding protein 7, chloroplastic	Chlorophyll a-b binding protein 7, chloroplastic OS=Solanum lycopersicum GN=CAB7 PE=3 SV=1	uniprot	CB12_SOLLC#P10708	Solanum lycopersicum	P10708	305	1e-82	0.76	N/A	GO:0016021,integral to membrane; GO:0016020,membrane; GO:0016020,membrane; GO:0009579,thylakoid; GO:0009536,plastid; GO:0009523,photosystem II; GO:0009522,photosystem I; GO:0009507,chloroplast;	GO:0046872,metal ion binding; GO:0016168,chlorophyll binding; GO:0000287,magnesium ion binding;	GO:0018298,protein-chromophore linkage; GO:0015979,photosynthesis; GO:0009765,photosynthesis, light harvesting;
66	527 unique xylem orthologs	501 unique cell wall orthologs	LP_TUS_1222	Eukaryotic translation initiation factor 1A	Eukaryotic translation initiation factor 1A OS=Onobrychis viciifolia PE=2 SV=2	uniprot	IF1A_ONOVI#P56331	Onobrychis viciifolia	P56331	201	9e-52	0.93	N/A	N/A	GO:0003743,translation initiation factor activity; GO:0003743,translation initiation factor activity; GO:0003743,translation initiation factor activity; GO:0003723,RNA binding;	GO:0006413,translational initiation; GO:0006413,translational initiation; GO:0006412,translation;
67	527 unique xylem orthologs	501 unique cell wall orthologs	LP_TUC_1250	DEAD-box ATP-dependent RNA helicase 56	DEAD-box ATP-dependent RNA helicase 56 OS=Arabidopsis thaliana GN=RH56 PE=2 SV=2	uniprot	RH56_ARATH#Q9LFN6	Arabidopsis thaliana	Q9LFN6	348	3e-95	0.94	N/A	GO:0005634,nucleus; GO:0005634,nucleus;	GO:0016787,hydrolase activity; GO:0008026,ATP-dependent helicase activity; GO:0005524,ATP binding; GO:0005524,ATP binding; GO:0005524,ATP binding; GO:0004386,helicase activity; GO:0004386,helicase activity; GO:0003723,RNA binding; GO:0003676,nucleic acid	GO:0051028,mRNA transport; GO:0008380,RNA splicing; GO:0006810,transport; GO:0006397,mRNA processing;
68	527 unique xylem orthologs	501 unique cell wall orthologs	LP_TUS_1271	Transketolase, chloroplastic	Transketolase, chloroplastic OS=Solanum tuberosum PE=2 SV=1	uniprot	TKTC_SOLTU#Q43848	Solanum tuberosum	Q43848	1053	0	0.83	2.2.1.1	GO:0016020,membrane; GO:0009579,thylakoid; GO:0009536,plastid; GO:0009535,chloroplast thylakoid membrane; GO:0009507,chloroplast;	GO:0046872,metal ion binding; GO:0016740,transferase activity; GO:0005509,calcium ion binding; GO:0004802,transketolase activity; GO:0004802,transketolase activity; GO:0004802,transketolase activity; GO:0003824,catalytic activity; GO:0003824,catalytic act	GO:0008152,metabolic process; GO:0008152,metabolic process; GO:0008152,metabolic process;
69	527 unique xylem orthologs	501 unique cell wall orthologs	LP_TUC_1354	Cell division control protein 2 homolog A	Cell division control protein 2 homolog A OS=Antirrhinum majus GN=CDC2A PE=2 SV=2	uniprot	CDC2A_ANTMA#Q38772	Antirrhinum majus	Q38772	494	0	0.96	N/A	N/A	GO:0016740,transferase activity; GO:0016301,kinase activity; GO:0008353,RNA polymerase subunit kinase activity; GO:0005524,ATP binding; GO:0005524,ATP binding; GO:0005524,ATP binding; GO:0005524,ATP binding; GO:0005524,ATP binding; GO:0004693,cyclin-depen	GO:0051301,cell division; GO:0007067,mitosis; GO:0007049,cell cycle; GO:0006468,protein amino acid phosphorylation; GO:0006468,protein amino acid phosphorylation; GO:0006468,protein amino acid phosphorylation; GO:0006468,protein amino acid phosphorylation
70	527 unique xylem orthologs	501 unique cell wall orthologs	LP_TUS_1377	Protein phosphatase 1L	Protein phosphatase 1L OS=Mus musculus GN=Ppm1l PE=1 SV=1	uniprot	PPM1L_MOUSE#Q8BHN0	Mus musculus	Q8BHN0	134	6e-31	0.47	N/A	GO:0016021,integral to membrane; GO:0016020,membrane; GO:0016020,membrane; GO:0008287,protein serine/threonine phosphatase complex;	GO:0046872,metal ion binding; GO:0030145,manganese ion binding; GO:0016787,hydrolase activity; GO:0005515,protein binding; GO:0004722,protein serine/threonine phosphatase activity; GO:0004722,protein serine/threonine phosphatase activity; GO:0004721,phosp	GO:0007178,transmembrane receptor protein serine/threonine kinase signaling pathway; GO:0006470,protein amino acid dephosphorylation; GO:0000165,MAPKKK cascade;
71	527 unique xylem orthologs	501 unique cell wall orthologs	LP_TUC_1443	Protein disulfide-isomerase A6	Probable protein disulfide-isomerase A6 OS=Medicago sativa PE=2 SV=1	uniprot	PDIA6_MEDSA#P38661	Medicago sativa	P38661	509	0	0.7	5.3.4.1	GO:0005788,endoplasmic reticulum lumen; GO:0005783,endoplasmic reticulum; GO:0005783,endoplasmic reticulum;	GO:0016853,isomerase activity; GO:0016853,isomerase activity; GO:0003756,protein disulfide isomerase activity;	GO:0045454,cell redox homeostasis; GO:0045454,cell redox homeostasis; GO:0045454,cell redox homeostasis; GO:0045454,cell redox homeostasis;
72	527 unique xylem orthologs	501 unique cell wall orthologs	LP_TUS_1469	GTP-binding protein yptV3	GTP-binding protein yptV3 OS=Volvox carteri GN=YPTV3 PE=3 SV=1	uniprot	YPTV3_VOLCA#P36862	Volvox carteri	P36862	217	9e-56	0.64	N/A	GO:0016020,membrane; GO:0005886,plasma membrane; GO:0005886,plasma membrane;	GO:0005525,GTP binding; GO:0005525,GTP binding; GO:0005525,GTP binding; GO:0005525,GTP binding; GO:0000166,nucleotide binding;	GO:0015031,protein transport; GO:0015031,protein transport; GO:0007264,small GTPase mediated signal transduction; GO:0007264,small GTPase mediated signal transduction; GO:0006810,transport;
73	527 unique xylem orthologs	501 unique cell wall orthologs	LP_TUC_1483	Magnesium-chelatase subunit chlI, chloroplastic	Magnesium-chelatase subunit chlI, chloroplastic OS=Arabidopsis thaliana GN=CHLI PE=1 SV=1	uniprot	CHLI_ARATH#P16127	Arabidopsis thaliana	P16127	511	0	0.65	N/A	GO:0009536,plastid; GO:0009507,chloroplast;	GO:0017111,nucleoside-triphosphatase activity; GO:0016874,ligase activity; GO:0016851,magnesium chelatase activity; GO:0016851,magnesium chelatase activity; GO:0016851,magnesium chelatase activity; GO:0005524,ATP binding; GO:0005524,ATP binding; GO:000016	GO:0015995,chlorophyll biosynthetic process; GO:0015995,chlorophyll biosynthetic process; GO:0015979,photosynthesis; GO:0015979,photosynthesis; GO:0006779,porphyrin biosynthetic process;
74	527 unique xylem orthologs	501 unique cell wall orthologs	LP_TUS_1486	Ubiquitin thioesterase otubain-like	Ubiquitin thioesterase otubain-like OS=Arabidopsis thaliana GN=At1g28120 PE=2 SV=2	uniprot	OTUBL_ARATH#Q8LG98	Arabidopsis thaliana	Q8LG98	355	4e-97	0.66	N/A	N/A	GO:0016787,hydrolase activity; GO:0016289,CoA hydrolase activity; GO:0008234,cysteine-type peptidase activity; GO:0008233,peptidase activity;	GO:0006519,cellular amino acid and derivative metabolic process; GO:0006511,ubiquitin-dependent protein catabolic process;
75	527 unique xylem orthologs	501 unique cell wall orthologs	LP_TUC_1535	Mannose-1-phosphate guanyltransferase beta	Mannose-1-phosphate guanyltransferase beta OS=Sus scrofa GN=GMPPB PE=1 SV=1	uniprot	GMPPB_PIG#P0C5I2	Sus scrofa	P0C5I2	233	3e-61	0.61	N/A	N/A	GO:0016779,nucleotidyltransferase activity; GO:0016779,nucleotidyltransferase activity; GO:0016740,transferase activity; GO:0016740,transferase activity; GO:0016740,transferase activity; GO:0004475,mannose-1-phosphate guanylyltransferase activity; GO:0004	GO:0009058,biosynthetic process;
76	527 unique xylem orthologs	501 unique cell wall orthologs	LP_TUC_1548	3-oxoacyl-[acyl-carrier-protein] synthase 3 B, chloroplastic	3-oxoacyl-[acyl-carrier-protein] synthase 3 B, chloroplastic OS=Cuphea wrightii GN=KAS3B PE=2 SV=1	uniprot	FABH2_CUPWR#P49245	Cuphea wrightii	P49245	305	2e-82	0.66	2.3.1.41	GO:0009536,plastid; GO:0009507,chloroplast;	GO:0033818,beta-ketoacyl-acyl-carrier-protein synthase III activity; GO:0016747,transferase activity, transferring acyl groups other than amino-acyl groups; GO:0016740,transferase activity; GO:0004315,3-oxoacyl-[acyl-carrier-protein] synthase activity; GO	GO:0008610,lipid biosynthetic process; GO:0008152,metabolic process; GO:0008152,metabolic process; GO:0006633,fatty acid biosynthetic process; GO:0006633,fatty acid biosynthetic process; GO:0006633,fatty acid biosynthetic process; GO:0006633,fatty acid bi
77	527 unique xylem orthologs	501 unique cell wall orthologs	LP_TUS_1550	Pyruvate dehydrogenase E1 component subunit alpha, mitochondrial	Pyruvate dehydrogenase E1 component subunit alpha, mitochondrial OS=Solanum tuberosum PE=1 SV=1	uniprot	ODPA_SOLTU#P52903	Solanum tuberosum	P52903	546	0	0.81	1.2.4.1	GO:0005759,mitochondrial matrix; GO:0005739,mitochondrion;	GO:0016624,oxidoreductase activity, acting on the aldehyde or oxo group of donors, disulfide as acceptor; GO:0016491,oxidoreductase activity; GO:0004739,pyruvate dehydrogenase (acetyl-transferring) activity;	GO:0055114,oxidation reduction; GO:0008152,metabolic process; GO:0006096,glycolysis;
78	527 unique xylem orthologs	501 unique cell wall orthologs	LP_TUS_1574	V-type proton ATPase subunit d	Probable V-type proton ATPase subunit d OS=Oryza sativa subsp. japonica GN=Os01g0587000 PE=2 SV=1	uniprot	VA0D_ORYSJ#Q8RU33	Oryza sativa subsp. japonica	Q8RU33	321	1e-87	0.9	N/A	GO:0016469,proton-transporting two-sector ATPase complex;	GO:0046961,hydrogen ion transporting ATPase activity, rotational mechanism; GO:0015078,hydrogen ion transmembrane transporter activity;	GO:0015992,proton transport; GO:0006811,ion transport; GO:0006810,transport;
79	527 unique xylem orthologs		LP_TUC_1600	Phospholipid hydroperoxide glutathione peroxidase	Probable phospholipid hydroperoxide glutathione peroxidase OS=Spinacia oleracea PE=2 SV=1	uniprot	GPX4_SPIOL#O23814	Spinacia oleracea	O23814	271	5e-72	0.74	N/A	GO:0005737,cytoplasm; GO:0005737,cytoplasm;	GO:0047066,phospholipid-hydroperoxide glutathione peroxidase activity; GO:0016491,oxidoreductase activity; GO:0004602,glutathione peroxidase activity; GO:0004601,peroxidase activity;	GO:0055114,oxidation reduction; GO:0006979,response to oxidative stress;
80	527 unique xylem orthologs	501 unique cell wall orthologs	LP_TUS_1695	Protein farnesyltransferase/geranylgeranyltransferase type-1 subunit alpha	Protein farnesyltransferase/geranylgeranyltransferase type-1 subunit alpha OS=Solanum lycopersicum GN=FTA PE=2 SV=1	uniprot	FNTA_SOLLC#P93227	Solanum lycopersicum	P93227	297	3e-80	0.69	N/A	N/A	GO:0016740,transferase activity; GO:0008318,protein prenyltransferase activity; GO:0004662,CAAX-protein geranylgeranyltransferase activity; GO:0004660,protein farnesyltransferase activity; GO:0004659,prenyltransferase activity;	GO:0018346,protein amino acid prenylation;
81	527 unique xylem orthologs	501 unique cell wall orthologs	LP_TUS_1726	Plastidic glucose transporter 4	Plastidic glucose transporter 4 OS=Arabidopsis thaliana GN=At5g16150 PE=2 SV=2	uniprot	PLST4_ARATH#Q56ZZ7	Arabidopsis thaliana	Q56ZZ7	479	0	0.66	N/A	GO:0016021,integral to membrane; GO:0016021,integral to membrane; GO:0016021,integral to membrane; GO:0016020,membrane; GO:0016020,membrane; GO:0016020,membrane; GO:0009536,plastid; GO:0009528,plastid inner membrane; GO:0009507,chloroplast;	GO:0022891,substrate-specific transmembrane transporter activity; GO:0005351,sugar:hydrogen symporter activity; GO:0005215,transporter activity; GO:0005215,transporter activity; GO:0005215,transporter activity;	GO:0055085,transmembrane transport; GO:0008643,carbohydrate transport; GO:0006810,transport; GO:0006810,transport; GO:0006810,transport; GO:0006810,transport;
82	527 unique xylem orthologs	501 unique cell wall orthologs	LP_TUS_1744	Protein phosphatase 1L	Protein phosphatase 1L OS=Mus musculus GN=Ppm1l PE=1 SV=1	uniprot	PPM1L_MOUSE#Q8BHN0	Mus musculus	Q8BHN0	115	2e-25	0.45	N/A	GO:0016021,integral to membrane; GO:0016020,membrane; GO:0016020,membrane; GO:0008287,protein serine/threonine phosphatase complex;	GO:0046872,metal ion binding; GO:0030145,manganese ion binding; GO:0016787,hydrolase activity; GO:0005515,protein binding; GO:0004722,protein serine/threonine phosphatase activity; GO:0004722,protein serine/threonine phosphatase activity; GO:0004721,phosp	GO:0007178,transmembrane receptor protein serine/threonine kinase signaling pathway; GO:0006470,protein amino acid dephosphorylation; GO:0000165,MAPKKK cascade;
83	527 unique xylem orthologs	501 unique cell wall orthologs	LP_TUS_1746	Polyadenylate-binding protein 2	Polyadenylate-binding protein 2 OS=Arabidopsis thaliana GN=PAB2 PE=1 SV=1	uniprot	PABP2_ARATH#P42731	Arabidopsis thaliana	P42731	486	0	0.57	N/A	N/A	GO:0003723,RNA binding; GO:0003723,RNA binding; GO:0003723,RNA binding; GO:0003723,RNA binding; GO:0003676,nucleic acid binding; GO:0000166,nucleotide binding;	N/A
84	527 unique xylem orthologs	501 unique cell wall orthologs	LP_TUS_1804	Dihydrolipoyllysine-residue succinyltransferase component of 2-oxoglutarate dehydrogenase complex, mitochondrial (Fragment)	Dihydrolipoyllysine-residue succinyltransferase component of 2-oxoglutarate dehydrogenase complex, mitochondrial (Fragment) OS=Fugu rubripes GN=dlst PE=3 SV=1	uniprot	ODO2_FUGRU#Q90512	Fugu rubripes	Q90512	322	1e-87	0.63	2.3.1.61	GO:0045252,oxoglutarate dehydrogenase complex; GO:0005739,mitochondrion; GO:0005739,mitochondrion;	GO:0031405,lipoic acid binding; GO:0016740,transferase activity; GO:0008415,acyltransferase activity; GO:0008415,acyltransferase activity; GO:0004149,dihydrolipoyllysine-residue succinyltransferase activity; GO:0004149,dihydrolipoyllysine-residue succinyl	GO:0008152,metabolic process; GO:0006099,tricarboxylic acid cycle; GO:0006099,tricarboxylic acid cycle;
85	527 unique xylem orthologs	501 unique cell wall orthologs	LP_TUS_1857	3-hydroxyisobutyryl-CoA hydrolase, mitochondrial	3-hydroxyisobutyryl-CoA hydrolase, mitochondrial OS=Homo sapiens GN=HIBCH PE=1 SV=2	uniprot	HIBCH_HUMAN#Q6NVY1	Homo sapiens	Q6NVY1	133	2e-30	0.36	N/A	GO:0005739,mitochondrion; GO:0005739,mitochondrion;	GO:0016787,hydrolase activity; GO:0003860,3-hydroxyisobutyryl-CoA hydrolase activity; GO:0003860,3-hydroxyisobutyryl-CoA hydrolase activity; GO:0003824,catalytic activity;	GO:0009083,branched chain family amino acid catabolic process; GO:0008152,metabolic process;
86	527 unique xylem orthologs	501 unique cell wall orthologs	LP_TUS_1930	Serine/threonine-protein kinase AtPK19	Serine/threonine-protein kinase AtPK19 OS=Arabidopsis thaliana GN=ATPK19 PE=2 SV=2	uniprot	KPK19_ARATH#Q39030	Arabidopsis thaliana	Q39030	270	5e-72	0.64	N/A	N/A	GO:0016740,transferase activity; GO:0016301,kinase activity; GO:0005524,ATP binding; GO:0005524,ATP binding; GO:0005524,ATP binding; GO:0005524,ATP binding; GO:0005524,ATP binding; GO:0005524,ATP binding; GO:0005524,ATP binding; GO:0004674,protein serine/	GO:0006468,protein amino acid phosphorylation; GO:0006468,protein amino acid phosphorylation; GO:0006468,protein amino acid phosphorylation; GO:0006468,protein amino acid phosphorylation; GO:0006468,protein amino acid phosphorylation; GO:0006468,protein a
87	527 unique xylem orthologs	501 unique cell wall orthologs	LP_TUS_1974	Carbamoyl-phosphate synthase small chain	Carbamoyl-phosphate synthase small chain OS=Anabaena sp. (strain PCC 7120) GN=carA PE=3 SV=1	uniprot	CARA_ANASP#Q8YXQ7	Anabaena sp. (strain PCC 7120)	Q8YXQ7	173	9e-43	0.46	N/A	N/A	GO:0016874,ligase activity; GO:0005524,ATP binding; GO:0004088,carbamoyl-phosphate synthase (glutamine-hydrolyzing) activity; GO:0004088,carbamoyl-phosphate synthase (glutamine-hydrolyzing) activity; GO:0004086,carbamoyl-phosphate synthase activity; GO:00	GO:0009058,biosynthetic process; GO:0008652,amino acid biosynthetic process; GO:0006807,nitrogen compound metabolic process; GO:0006807,nitrogen compound metabolic process; GO:0006541,glutamine metabolic process; GO:0006541,glutamine metabolic process; GO
88	527 unique xylem orthologs	501 unique cell wall orthologs	LP_TUS_2007	Transmembrane 9 superfamily member 2	Transmembrane 9 superfamily member 2 OS=Rattus norvegicus GN=Tm9sf2 PE=2 SV=1	uniprot	TM9S2_RAT#Q66HG5	Rattus norvegicus	Q66HG5	152	2e-36	0.52	N/A	GO:0016021,integral to membrane; GO:0016021,integral to membrane; GO:0016020,membrane; GO:0010008,endosome membrane; GO:0005768,endosome;	N/A	N/A
89	527 unique xylem orthologs	501 unique cell wall orthologs	LP_TUS_2016	Quinone oxidoreductase-like protein At1g23740, chloroplastic	Quinone oxidoreductase-like protein At1g23740, chloroplastic OS=Arabidopsis thaliana GN=At1g23740 PE=1 SV=2	uniprot	QORL_ARATH#Q9ZUC1	Arabidopsis thaliana	Q9ZUC1	269	2e-71	0.46	N/A	GO:0009536,plastid; GO:0009507,chloroplast;	GO:0016491,oxidoreductase activity; GO:0016491,oxidoreductase activity; GO:0016491,oxidoreductase activity; GO:0016491,oxidoreductase activity; GO:0016491,oxidoreductase activity; GO:0008270,zinc ion binding; GO:0008270,zinc ion binding; GO:0008270,zinc i	GO:0055114,oxidation reduction; GO:0055114,oxidation reduction; GO:0008152,metabolic process;
90	527 unique xylem orthologs	501 unique cell wall orthologs	LP_TUS_2041	Brassinosteroid-regulated protein BRU1	Brassinosteroid-regulated protein BRU1 OS=Glycine max PE=2 SV=1	uniprot	BRU1_SOYBN#P35694	Glycine max	P35694	299	1e-80	0.52	N/A	GO:0048046,apoplast; GO:0005618,cell wall;	GO:0016798,hydrolase activity, acting on glycosyl bonds; GO:0016787,hydrolase activity; GO:0016762,xyloglucan:xyloglucosyl transferase activity; GO:0004553,hydrolase activity, hydrolyzing O-glycosyl compounds; GO:0004553,hydrolase activity, hydrolyzing O-	GO:0008152,metabolic process; GO:0006073,glucan metabolic process; GO:0005975,carbohydrate metabolic process; GO:0005975,carbohydrate metabolic process; GO:0005975,carbohydrate metabolic process;
91	527 unique xylem orthologs	501 unique cell wall orthologs	LP_TUS_2046	Ubiquitin-conjugating enzyme E2 7	Ubiquitin-conjugating enzyme E2 7 OS=Arabidopsis thaliana GN=UBC7 PE=2 SV=1	uniprot	UBC7_ARATH#Q42540	Arabidopsis thaliana	Q42540	249	1e-65	0.7	N/A	N/A	GO:0019787,small conjugating protein ligase activity; GO:0016874,ligase activity; GO:0004842,ubiquitin-protein ligase activity;	GO:0051246,regulation of protein metabolic process; GO:0043687,post-translational protein modification; GO:0006511,ubiquitin-dependent protein catabolic process;
92	527 unique xylem orthologs	501 unique cell wall orthologs	LP_TUS_2099	Ankyrin-1	Ankyrin-1 OS=Mus musculus GN=Ank1 PE=1 SV=2	uniprot	ANK1_MOUSE#Q02357	Mus musculus	Q02357	70.5	2e-11	0.39	N/A	GO:0016529,sarcoplasmic reticulum; GO:0016020,membrane; GO:0005856,cytoskeleton; GO:0005737,cytoplasm;	GO:0005515,protein binding; GO:0005515,protein binding; GO:0005515,protein binding; GO:0005515,protein binding;	GO:0048821,erythrocyte development; GO:0015672,monovalent inorganic cation transport; GO:0007165,signal transduction;
93	527 unique xylem orthologs	501 unique cell wall orthologs	LP_TUS_2144			TIGR_all_TC	PGI.072705#TC74560		TC74560	1808	0	1	N/A	N/A	N/A	N/A
94	527 unique xylem orthologs	501 unique cell wall orthologs	LP_TUS_2149	Serine hydroxymethyltransferase, mitochondrial	Serine hydroxymethyltransferase, mitochondrial OS=Solanum tuberosum PE=2 SV=1	uniprot	GLYM_SOLTU#P50433	Solanum tuberosum	P50433	307	5e-83	0.78	2.1.2.1	GO:0005739,mitochondrion; GO:0005739,mitochondrion;	GO:0030170,pyridoxal phosphate binding; GO:0016740,transferase activity; GO:0004372,glycine hydroxymethyltransferase activity; GO:0004372,glycine hydroxymethyltransferase activity; GO:0003824,catalytic activity;	GO:0006730,one-carbon compound metabolic process; GO:0006563,L-serine metabolic process; GO:0006544,glycine metabolic process;
95	527 unique xylem orthologs	501 unique cell wall orthologs	LP_TUS_2155	NAC domain-containing protein 67	NAC domain-containing protein 67 OS=Oryza sativa subsp. japonica GN=NAC67 PE=2 SV=1	uniprot	NAC67_ORYSJ#Q7EZT1	Oryza sativa subsp. japonica	Q7EZT1	70.5	7e-12	0.33	N/A	GO:0005634,nucleus; GO:0005634,nucleus;	GO:0003677,DNA binding; GO:0003677,DNA binding;	GO:0045449,regulation of transcription; GO:0006355,regulation of transcription, DNA-dependent; GO:0006350,transcription;
96	527 unique xylem orthologs	501 unique cell wall orthologs	LP_TUS_2167	Protein COBRA	Protein COBRA OS=Arabidopsis thaliana GN=COB PE=2 SV=1	uniprot	COBRA_ARATH#Q94KT8	Arabidopsis thaliana	Q94KT8	637	0	0.68	N/A	GO:0031225,anchored to membrane; GO:0016328,lateral plasma membrane; GO:0016020,membrane; GO:0005886,plasma membrane; GO:0005886,plasma membrane;	N/A	N/A
97	527 unique xylem orthologs	501 unique cell wall orthologs	LP_TUS_2176	Importin subunit alpha	Importin subunit alpha OS=Solanum lycopersicum PE=2 SV=2	uniprot	IMA_SOLLC#O22478	Solanum lycopersicum	O22478	336	1e-91	0.77	N/A	GO:0005737,cytoplasm; GO:0005737,cytoplasm; GO:0005737,cytoplasm; GO:0005643,nuclear pore; GO:0005634,nucleus;	GO:0008565,protein transporter activity; GO:0005488,binding; GO:0005488,binding;	GO:0015031,protein transport; GO:0006886,intracellular protein transport; GO:0006810,transport; GO:0006606,protein import into nucleus;
98	527 unique xylem orthologs	501 unique cell wall orthologs	LP_TUS_2285	Uncharacterized protein At2g38710	Uncharacterized protein At2g38710 OS=Arabidopsis thaliana GN=At2g38710 PE=2 SV=1	uniprot	AMERL_ARATH#Q9ZVJ2	Arabidopsis thaliana	Q9ZVJ2	317	6e-86	0.74	N/A	N/A	N/A	N/A
99	527 unique xylem orthologs	501 unique cell wall orthologs	LP_TUS_2322	UPF0326 protein FAM152B	UPF0326 protein FAM152B OS=Xenopus laevis GN=fam152b PE=2 SV=1	uniprot	F152B_XENLA#Q6GLM5	Xenopus laevis	Q6GLM5	139	3e-32	0.46	N/A	N/A	N/A	N/A
100	527 unique xylem orthologs	501 unique cell wall orthologs	LP_TUS_2336	Serine/threonine-protein kinase NAK	Probable serine/threonine-protein kinase NAK OS=Arabidopsis thaliana GN=NAK PE=2 SV=2	uniprot	NAK_ARATH#P43293	Arabidopsis thaliana	P43293	171	2e-42	0.52	N/A	N/A	GO:0016740,transferase activity; GO:0016301,kinase activity; GO:0005524,ATP binding; GO:0005524,ATP binding; GO:0005524,ATP binding; GO:0005524,ATP binding; GO:0004674,protein serine/threonine kinase activity; GO:0004674,protein serine/threonine kinase ac	GO:0006468,protein amino acid phosphorylation; GO:0006468,protein amino acid phosphorylation; GO:0006468,protein amino acid phosphorylation; GO:0006468,protein amino acid phosphorylation;
101	527 unique xylem orthologs	501 unique cell wall orthologs	LP_TUS_2387	Protein transport protein SEC13	Protein transport protein SEC13 OS=Lodderomyces elongisporus GN=SEC13 PE=3 SV=1	uniprot	SEC13_LODEL#A5DXE2	Lodderomyces elongisporus	A5DXE2	187	1e-46	0.54	N/A	GO:0031410,cytoplasmic vesicle; GO:0016020,membrane; GO:0005789,endoplasmic reticulum membrane; GO:0005783,endoplasmic reticulum; GO:0005643,nuclear pore; GO:0005634,nucleus;	N/A	GO:0065002,intracellular protein transmembrane transport; GO:0051028,mRNA transport; GO:0016192,vesicle-mediated transport; GO:0015031,protein transport; GO:0006810,transport;
102	527 unique xylem orthologs		LP_TUS_2402	UDP-galactose transporter homolog 1	UDP-galactose transporter homolog 1 OS=Yarrowia lipolytica GN=HUT1 PE=3 SV=1	uniprot	HUT1_YARLI#Q6C4X5	Yarrowia lipolytica	Q6C4X5	110	3e-24	0.4	N/A	GO:0016021,integral to membrane; GO:0016020,membrane; GO:0005789,endoplasmic reticulum membrane; GO:0005783,endoplasmic reticulum;	GO:0005351,sugar:hydrogen symporter activity;	GO:0008643,carbohydrate transport; GO:0006810,transport;
103	527 unique xylem orthologs	501 unique cell wall orthologs	LP_TUS_2458	Trans-2,3-enoyl-CoA reductase	Trans-2,3-enoyl-CoA reductase OS=Dictyostelium discoideum GN=gpsn2 PE=3 SV=1	uniprot	GPSN2_DICDI#Q55C17	Dictyostelium discoideum	Q55C17	148	4e-35	0.39	N/A	GO:0016021,integral to membrane; GO:0016021,integral to membrane; GO:0016020,membrane; GO:0005789,endoplasmic reticulum membrane; GO:0005783,endoplasmic reticulum; GO:0005737,cytoplasm;	GO:0016627,oxidoreductase activity, acting on the CH-CH group of donors; GO:0016491,oxidoreductase activity;	GO:0055114,oxidation reduction; GO:0008610,lipid biosynthetic process; GO:0006694,steroid biosynthetic process; GO:0006629,lipid metabolic process;
104	527 unique xylem orthologs	501 unique cell wall orthologs	LP_TUS_2473	Receptor-like protein kinase 5	Receptor-like protein kinase 5 OS=Arabidopsis thaliana GN=RLK5 PE=1 SV=1	uniprot	RLK5_ARATH#P47735	Arabidopsis thaliana	P47735	246	1e-64	0.54	N/A	GO:0016021,integral to membrane; GO:0016020,membrane; GO:0005886,plasma membrane; GO:0005886,plasma membrane;	GO:0016740,transferase activity; GO:0016301,kinase activity; GO:0005524,ATP binding; GO:0005524,ATP binding; GO:0005524,ATP binding; GO:0005524,ATP binding; GO:0005515,protein binding; GO:0004674,protein serine/threonine kinase activity; GO:0004674,protei	GO:0006468,protein amino acid phosphorylation; GO:0006468,protein amino acid phosphorylation; GO:0006468,protein amino acid phosphorylation; GO:0006468,protein amino acid phosphorylation;
105	527 unique xylem orthologs	501 unique cell wall orthologs	LP_TUS_2491	Calcium-dependent protein kinase isoform 11	Calcium-dependent protein kinase isoform 11 OS=Oryza sativa subsp. japonica GN=CPK11 PE=2 SV=2	uniprot	CDPKB_ORYSJ#P53684	Oryza sativa subsp. japonica	P53684	205	9e-53	0.56	N/A	N/A	GO:0016740,transferase activity; GO:0016301,kinase activity; GO:0005524,ATP binding; GO:0005524,ATP binding; GO:0005524,ATP binding; GO:0005524,ATP binding; GO:0005524,ATP binding; GO:0005509,calcium ion binding; GO:0005509,calcium ion binding; GO:0005509	GO:0006468,protein amino acid phosphorylation; GO:0006468,protein amino acid phosphorylation; GO:0006468,protein amino acid phosphorylation; GO:0006468,protein amino acid phosphorylation; GO:0006468,protein amino acid phosphorylation;
106	527 unique xylem orthologs	501 unique cell wall orthologs	LP_TUS_2543	Isocitrate dehydrogenase [NADP]	Isocitrate dehydrogenase [NADP] OS=Solanum tuberosum GN=ICDH-1 PE=2 SV=1	uniprot	IDHC_SOLTU#P50217	Solanum tuberosum	P50217	261	1e-69	0.75	1.1.1.42	GO:0005737,cytoplasm; GO:0005737,cytoplasm;	GO:0046872,metal ion binding; GO:0030145,manganese ion binding; GO:0016616,oxidoreductase activity, acting on the CH-OH group of donors, NAD or NADP as acceptor; GO:0016491,oxidoreductase activity; GO:0004450,isocitrate dehydrogenase (NADP+) activity; GO:	GO:0055114,oxidation reduction; GO:0008152,metabolic process; GO:0006102,isocitrate metabolic process; GO:0006099,tricarboxylic acid cycle; GO:0006097,glyoxylate cycle;
107	527 unique xylem orthologs	501 unique cell wall orthologs	LP_TUS_2575	Acetylornithine deacetylase	Acetylornithine deacetylase OS=Dictyostelium discoideum GN=argE PE=1 SV=2	uniprot	ARGE_DICDI#P54638	Dictyostelium discoideum	P54638	201	2e-51	0.5	3.5.1.16	GO:0045335,phagocytic vesicle;	GO:0050897,cobalt ion binding; GO:0046983,protein dimerization activity; GO:0046872,metal ion binding; GO:0016787,hydrolase activity; GO:0016787,hydrolase activity; GO:0008777,acetylornithine deacetylase activity; GO:0008270,zinc ion binding;	GO:0008652,amino acid biosynthetic process; GO:0006526,arginine biosynthetic process;
108	527 unique xylem orthologs	501 unique cell wall orthologs	LP_TUS_2593	Thiol protease aleurain-like	Thiol protease aleurain-like OS=Arabidopsis thaliana GN=At3g45310 PE=2 SV=1	uniprot	ALEUL_ARATH#Q8RWQ9	Arabidopsis thaliana	Q8RWQ9	311	4e-84	0.59	N/A	GO:0005773,vacuole; GO:0005773,vacuole;	GO:0016787,hydrolase activity; GO:0008234,cysteine-type peptidase activity; GO:0008234,cysteine-type peptidase activity; GO:0008234,cysteine-type peptidase activity; GO:0008233,peptidase activity; GO:0004197,cysteine-type endopeptidase activity;	GO:0006508,proteolysis; GO:0006508,proteolysis;
109	527 unique xylem orthologs	501 unique cell wall orthologs	LP_TUS_2629	Peroxidase 42	Peroxidase 42 OS=Arabidopsis thaliana GN=PER42 PE=1 SV=2	uniprot	PER42_ARATH#Q9SB81	Arabidopsis thaliana	Q9SB81	504	0	0.75	N/A	GO:0005576,extracellular region; GO:0005576,extracellular region;	GO:0046872,metal ion binding; GO:0020037,heme binding; GO:0020037,heme binding; GO:0020037,heme binding; GO:0016491,oxidoreductase activity; GO:0009055,electron carrier activity; GO:0005509,calcium ion binding; GO:0005506,iron ion binding; GO:0004601,pero	GO:0055114,oxidation reduction; GO:0048511,rhythmic process; GO:0042744,hydrogen peroxide catabolic process; GO:0006979,response to oxidative stress; GO:0006979,response to oxidative stress; GO:0006979,response to oxidative stress;
110	527 unique xylem orthologs	501 unique cell wall orthologs	LP_TUS_2634	CCR4-NOT transcription complex subunit 7	CCR4-NOT transcription complex subunit 7 OS=Mus musculus GN=Cnot7 PE=2 SV=1	uniprot	CNOT7_MOUSE#Q60809	Mus musculus	Q60809	283	9e-76	0.57	N/A	GO:0030014,CCR4-NOT complex; GO:0005634,nucleus; GO:0005634,nucleus; GO:0005634,nucleus; GO:0005634,nucleus;	GO:0016563,transcription activator activity; GO:0005515,protein binding; GO:0005515,protein binding; GO:0003676,nucleic acid binding;	GO:0045944,positive regulation of transcription from RNA polymerase II promoter; GO:0006355,regulation of transcription, DNA-dependent; GO:0006350,transcription;
111	527 unique xylem orthologs	501 unique cell wall orthologs	LP_TUS_2639	Adenosylhomocysteinase	Adenosylhomocysteinase OS=Nicotiana tabacum GN=SAHH PE=2 SV=1	uniprot	SAHH_TOBAC#P68173	Nicotiana tabacum	P68173	872	0	0.89	N/A	N/A	GO:0016787,hydrolase activity; GO:0005488,binding; GO:0004013,adenosylhomocysteinase activity; GO:0004013,adenosylhomocysteinase activity; GO:0003824,catalytic activity;	GO:0008152,metabolic process; GO:0006730,one-carbon compound metabolic process; GO:0006730,one-carbon compound metabolic process;
112	527 unique xylem orthologs	501 unique cell wall orthologs	LP_TUS_2743	Xyloglucan galactosyltransferase KATAMARI1 homolog	Xyloglucan galactosyltransferase KATAMARI1 homolog OS=Oryza sativa subsp. japonica GN=Os03g0144800 PE=2 SV=1	uniprot	KATAM_ORYSJ#Q8H038	Oryza sativa subsp. japonica	Q8H038	244	5e-64	0.38	N/A	GO:0016021,integral to membrane; GO:0016020,membrane; GO:0016020,membrane; GO:0005794,Golgi apparatus;	GO:0016757,transferase activity, transferring glycosyl groups; GO:0016740,transferase activity;	N/A
113	527 unique xylem orthologs	501 unique cell wall orthologs	LP_TUS_2756	NADH-ubiquinone oxidoreductase 75 kDa subunit, mitochondrial	NADH-ubiquinone oxidoreductase 75 kDa subunit, mitochondrial OS=Arabidopsis thaliana GN=EMB1467 PE=1 SV=2	uniprot	NDUS1_ARATH#Q9FGI6	Arabidopsis thaliana	Q9FGI6	235	9e-62	0.69	N/A	GO:0016020,membrane; GO:0016020,membrane; GO:0005746,mitochondrial respiratory chain; GO:0005743,mitochondrial inner membrane; GO:0005743,mitochondrial inner membrane; GO:0005739,mitochondrion;	GO:0051539,4 iron, 4 sulfur cluster binding; GO:0051537,2 iron, 2 sulfur cluster binding; GO:0051536,iron-sulfur cluster binding; GO:0051536,iron-sulfur cluster binding; GO:0051536,iron-sulfur cluster binding; GO:0046872,metal ion binding; GO:0016651,oxid	GO:0055114,oxidation reduction; GO:0042773,ATP synthesis coupled electron transport; GO:0022900,electron transport chain; GO:0006810,transport;
114	527 unique xylem orthologs	501 unique cell wall orthologs	LP_TUS_2763	DnaJ protein homolog 2	DnaJ protein homolog 2 OS=Allium porrum GN=LDJ2 PE=2 SV=1	uniprot	DNJH2_ALLPO#P42824	Allium porrum	P42824	414	0	0.75	N/A	GO:0016020,membrane; GO:0016020,membrane;	GO:0051082,unfolded protein binding; GO:0051082,unfolded protein binding; GO:0051082,unfolded protein binding; GO:0051082,unfolded protein binding; GO:0046872,metal ion binding; GO:0031072,heat shock protein binding; GO:0031072,heat shock protein binding;	GO:0006457,protein folding; GO:0006457,protein folding; GO:0006457,protein folding; GO:0006457,protein folding;
115	527 unique xylem orthologs	501 unique cell wall orthologs	LP_TUS_2771	Enolase 1	Enolase 1 OS=Hevea brasiliensis GN=ENO1 PE=1 SV=1	uniprot	ENO1_HEVBR#Q9LEJ0	Hevea brasiliensis	Q9LEJ0	424	0	0.87	4.2.1.11	GO:0005737,cytoplasm; GO:0005737,cytoplasm; GO:0000015,phosphopyruvate hydratase complex;	GO:0046872,metal ion binding; GO:0016829,lyase activity; GO:0004634,phosphopyruvate hydratase activity; GO:0004634,phosphopyruvate hydratase activity; GO:0000287,magnesium ion binding;	GO:0006096,glycolysis; GO:0006096,glycolysis;
116	527 unique xylem orthologs	501 unique cell wall orthologs	LP_TUS_2800	60S ribosomal protein L12-3	60S ribosomal protein L12-3 OS=Arabidopsis thaliana GN=RPL12C PE=2 SV=1	uniprot	RL123_ARATH#Q9FF52	Arabidopsis thaliana	Q9FF52	282	2e-75	0.9	N/A	GO:0030529,ribonucleoprotein complex; GO:0005840,ribosome; GO:0005840,ribosome; GO:0005622,intracellular;	GO:0019843,rRNA binding; GO:0003735,structural constituent of ribosome; GO:0003723,RNA binding;	GO:0006412,translation;
117	527 unique xylem orthologs	501 unique cell wall orthologs	LP_TUS_2840	26S proteasome non-ATPase regulatory subunit 14	26S proteasome non-ATPase regulatory subunit 14 OS=Arabidopsis thaliana GN=RPN11 PE=2 SV=1	uniprot	PSDE_ARATH#Q9LT08	Arabidopsis thaliana	Q9LT08	325	1e-88	0.92	N/A	GO:0043234,protein complex; GO:0005829,cytosol;	N/A	N/A
118	527 unique xylem orthologs	501 unique cell wall orthologs	LP_TUS_2851	Beta-D-xylosidase (Fragment)	Putative beta-D-xylosidase (Fragment) OS=Prunus persica PE=2 SV=1	uniprot	XYNB_PRUPE#P83344	Prunus persica	P83344	201	3e-51	0.6	N/A	GO:0005575,cellular_component;	GO:0016798,hydrolase activity, acting on glycosyl bonds; GO:0016798,hydrolase activity, acting on glycosyl bonds; GO:0016787,hydrolase activity; GO:0004553,hydrolase activity, hydrolyzing O-glycosyl compounds;	GO:0008152,metabolic process; GO:0008150,biological_process; GO:0005975,carbohydrate metabolic process;
119	527 unique xylem orthologs	501 unique cell wall orthologs	LP_TUS_2871	Inositol monophosphatase	Inositol monophosphatase OS=Mesembryanthemum crystallinum GN=IMP1 PE=2 SV=1	uniprot	IMPP_MESCR#O49071	Mesembryanthemum crystallinum	O49071	278	1e-74	0.7	3.1.3.25	N/A	GO:0046872,metal ion binding; GO:0031403,lithium ion binding; GO:0016787,hydrolase activity; GO:0008934,inositol-1(or 4)-monophosphatase activity; GO:0004437,inositol or phosphatidylinositol phosphatase activity; GO:0000287,magnesium ion binding;	N/A
120	527 unique xylem orthologs	501 unique cell wall orthologs	LP_TUS_2889	Mitochondrial 2-oxoglutarate/malate carrier protein	Probable mitochondrial 2-oxoglutarate/malate carrier protein OS=Dictyostelium discoideum GN=ucpC PE=3 SV=1	uniprot	M2OM_DICDI#Q54PY7	Dictyostelium discoideum	Q54PY7	184	1e-45	0.38	N/A	GO:0016021,integral to membrane; GO:0016020,membrane; GO:0016020,membrane; GO:0016020,membrane; GO:0005743,mitochondrial inner membrane; GO:0005743,mitochondrial inner membrane; GO:0005743,mitochondrial inner membrane; GO:0005743,mitochondrial inner membr	GO:0005488,binding; GO:0005488,binding; GO:0005488,binding; GO:0005215,transporter activity;	GO:0006839,mitochondrial transport; GO:0006810,transport; GO:0006810,transport; GO:0006810,transport; GO:0006810,transport;
121	527 unique xylem orthologs	501 unique cell wall orthologs	LP_TUS_2934	Peptidyl-prolyl cis-trans isomerase	Peptidyl-prolyl cis-trans isomerase OS=Catharanthus roseus GN=PCKR1 PE=2 SV=1	uniprot	CYPH_CATRO#Q39613	Catharanthus roseus	Q39613	289	1e-77	0.8	5.2.1.8	GO:0005737,cytoplasm; GO:0005737,cytoplasm;	GO:0042277,peptide binding; GO:0016853,isomerase activity; GO:0003755,peptidyl-prolyl cis-trans isomerase activity; GO:0003755,peptidyl-prolyl cis-trans isomerase activity; GO:0003755,peptidyl-prolyl cis-trans isomerase activity;	GO:0006457,protein folding;
122	527 unique xylem orthologs		LP_TUS_2978	Syntaxin-71	Syntaxin-71 OS=Arabidopsis thaliana GN=SYP71 PE=2 SV=1	uniprot	SYP71_ARATH#Q9SF29	Arabidopsis thaliana	Q9SF29	294	5e-79	0.57	N/A	GO:0016021,integral to membrane; GO:0016020,membrane; GO:0016020,membrane; GO:0016020,membrane;	GO:0005484,SNAP receptor activity;	GO:0015031,protein transport; GO:0006886,intracellular protein transport; GO:0006810,transport;
123	527 unique xylem orthologs	501 unique cell wall orthologs	LP_TUS_2997	NAD-dependent malic enzyme 65 kDa isoform, mitochondrial	NAD-dependent malic enzyme 65 kDa isoform, mitochondrial OS=Amaranthus hypochondriacus PE=1 SV=1	uniprot	MAOM_AMAHP#P37224	Amaranthus hypochondriacus	P37224	231	6e-60	0.65	1.1.1.39	GO:0005759,mitochondrial matrix; GO:0005739,mitochondrion;	GO:0051287,NAD binding; GO:0046872,metal ion binding; GO:0016616,oxidoreductase activity, acting on the CH-OH group of donors, NAD or NADP as acceptor; GO:0016616,oxidoreductase activity, acting on the CH-OH group of donors, NAD or NADP as acceptor; GO:00	GO:0055114,oxidation reduction; GO:0008152,metabolic process; GO:0006108,malate metabolic process;
124	527 unique xylem orthologs	501 unique cell wall orthologs	LP_TUS_3054	Pyruvate kinase, cytosolic isozyme	Pyruvate kinase, cytosolic isozyme OS=Solanum tuberosum PE=2 SV=1	uniprot	KPYC_SOLTU#P22200	Solanum tuberosum	P22200	88.2	2e-17	0.34	2.7.1.40	GO:0005737,cytoplasm; GO:0005737,cytoplasm;	GO:0046872,metal ion binding; GO:0030955,potassium ion binding; GO:0030955,potassium ion binding; GO:0030955,potassium ion binding; GO:0016740,transferase activity; GO:0016301,kinase activity; GO:0004743,pyruvate kinase activity; GO:0004743,pyruvate kinas	GO:0006096,glycolysis; GO:0006096,glycolysis; GO:0006096,glycolysis; GO:0006096,glycolysis;
125	527 unique xylem orthologs	501 unique cell wall orthologs	LP_TUS_3060			TIGR_all_TC	PGI.072705#TC57685		TC57685	680	0	1	N/A	N/A	N/A	N/A
126	527 unique xylem orthologs	501 unique cell wall orthologs	LP_TUS_3084	26S protease regulatory subunit 7	26S protease regulatory subunit 7 OS=Spinacia oleracea GN=RPT1 PE=2 SV=1	uniprot	PRS7_SPIOL#Q41365	Spinacia oleracea	Q41365	267	3e-71	0.99	N/A	GO:0043234,protein complex; GO:0005829,cytosol; GO:0005737,cytoplasm; GO:0005737,cytoplasm; GO:0005737,cytoplasm; GO:0005634,nucleus; GO:0005634,nucleus; GO:0005634,nucleus;	GO:0017111,nucleoside-triphosphatase activity; GO:0016787,hydrolase activity; GO:0005524,ATP binding; GO:0005524,ATP binding; GO:0005524,ATP binding; GO:0000166,nucleotide binding; GO:0000166,nucleotide binding;	GO:0030163,protein catabolic process;
127	527 unique xylem orthologs	501 unique cell wall orthologs	LP_TUS_3107	60S ribosomal protein L11	60S ribosomal protein L11 OS=Medicago sativa GN=RPL11 PE=2 SV=1	uniprot	RL11_MEDSA#P46287	Medicago sativa	P46287	318	2e-86	0.93	N/A	GO:0030529,ribonucleoprotein complex; GO:0005840,ribosome; GO:0005840,ribosome; GO:0005737,cytoplasm; GO:0005737,cytoplasm; GO:0005622,intracellular;	GO:0019843,rRNA binding; GO:0003735,structural constituent of ribosome; GO:0003723,RNA binding;	GO:0006412,translation;
128	527 unique xylem orthologs	501 unique cell wall orthologs	LP_TUS_3141	ADP,ATP carrier protein, mitochondrial	ADP,ATP carrier protein, mitochondrial OS=Solanum tuberosum GN=ANT PE=2 SV=1	uniprot	ADT1_SOLTU#P25083	Solanum tuberosum	P25083	517	0	0.72	N/A	GO:0016021,integral to membrane; GO:0016020,membrane; GO:0016020,membrane; GO:0005743,mitochondrial inner membrane; GO:0005743,mitochondrial inner membrane; GO:0005743,mitochondrial inner membrane; GO:0005743,mitochondrial inner membrane; GO:0005739,mitoc	GO:0005488,binding; GO:0005488,binding; GO:0005215,transporter activity;	GO:0006810,transport; GO:0006810,transport; GO:0006810,transport; GO:0006810,transport;
129	527 unique xylem orthologs	501 unique cell wall orthologs	LP_TUS_3150	26S proteasome non-ATPase regulatory subunit 8	Probable 26S proteasome non-ATPase regulatory subunit 8 OS=Dictyostelium discoideum GN=psmD8-1 PE=2 SV=2	uniprot	PSMD8_DICDI#P02889	Dictyostelium discoideum	P02889	172	2e-42	0.41	N/A	GO:0043234,protein complex; GO:0005838,proteasome regulatory particle; GO:0005829,cytosol;	N/A	GO:0007275,multicellular organismal development; GO:0006508,proteolysis;
130	527 unique xylem orthologs	501 unique cell wall orthologs	LP_TUS_3183	Proteasome subunit beta type-2-B	Proteasome subunit beta type-2-B OS=Arabidopsis thaliana GN=PBD2 PE=1 SV=1	uniprot	PSB2B_ARATH#O24633	Arabidopsis thaliana	O24633	250	3e-66	0.79	3.4.25.1	GO:0043234,protein complex; GO:0005839,proteasome core complex; GO:0005829,cytosol; GO:0005737,cytoplasm; GO:0005737,cytoplasm; GO:0005634,nucleus; GO:0005634,nucleus;	GO:0016787,hydrolase activity; GO:0008233,peptidase activity; GO:0004298,threonine-type endopeptidase activity; GO:0004298,threonine-type endopeptidase activity;	GO:0006511,ubiquitin-dependent protein catabolic process;
131	527 unique xylem orthologs	501 unique cell wall orthologs	LP_TUS_3244	Aspartyl aminopeptidase	Aspartyl aminopeptidase OS=Pongo abelii GN=DNPEP PE=2 SV=1	uniprot	DNPEP_PONAB#Q5RBT2	Pongo abelii	Q5RBT2	213	1e-54	0.51	N/A	GO:0005773,vacuole; GO:0005737,cytoplasm; GO:0005737,cytoplasm;	GO:0046872,metal ion binding; GO:0016787,hydrolase activity; GO:0008270,zinc ion binding; GO:0008270,zinc ion binding; GO:0008237,metallopeptidase activity; GO:0008233,peptidase activity; GO:0004177,aminopeptidase activity; GO:0004177,aminopeptidase activ	GO:0006508,proteolysis;
132	527 unique xylem orthologs	501 unique cell wall orthologs	LP_TUS_3266	Pollen-specific protein SF3	Pollen-specific protein SF3 OS=Helianthus annuus GN=SF3 PE=2 SV=1	uniprot	SF3_HELAN#P29675	Helianthus annuus	P29675	218	3e-56	0.55	N/A	N/A	GO:0046872,metal ion binding; GO:0008270,zinc ion binding; GO:0008270,zinc ion binding;	N/A
133	527 unique xylem orthologs	501 unique cell wall orthologs	LP_TUS_3269	AT5g51550	similar to UP|Q93YZ5 (Q93YZ5) AT5g51550/K17N15_10, partial (82%)	TIGR_all_TC	PGI.072705#TC73999		TC73999	3303	0	1	N/A	GO:0012505,endomembrane system;	N/A	N/A
134	527 unique xylem orthologs	501 unique cell wall orthologs	LP_TUS_3283	Leucine aminopeptidase 2, chloroplastic	Leucine aminopeptidase 2, chloroplastic OS=Oryza sativa subsp. japonica GN=Os02g0794700 PE=2 SV=1	uniprot	AMPL2_ORYSJ#Q6K669	Oryza sativa subsp. japonica	Q6K669	484	0	0.82	N/A	GO:0009536,plastid; GO:0009507,chloroplast; GO:0005737,cytoplasm; GO:0005622,intracellular; GO:0005622,intracellular;	GO:0046872,metal ion binding; GO:0030145,manganese ion binding; GO:0016787,hydrolase activity; GO:0008270,zinc ion binding; GO:0008235,metalloexopeptidase activity; GO:0008233,peptidase activity; GO:0004177,aminopeptidase activity; GO:0004177,aminopeptida	GO:0019538,protein metabolic process; GO:0006508,proteolysis; GO:0006508,proteolysis;
135	527 unique xylem orthologs	501 unique cell wall orthologs	LP_TUS_3288	Basic leucine zipper and W2 domain-containing protein 2	Basic leucine zipper and W2 domain-containing protein 2 OS=Mus musculus molossinus GN=Bzw2 PE=2 SV=1	uniprot	BZW2_MUSMM#Q2L4X1	Mus musculus molossinus	Q2L4X1	123	1e-27	0.31	N/A	N/A	GO:0005488,binding;	GO:0030154,cell differentiation; GO:0007399,nervous system development; GO:0007275,multicellular organismal development;
136	527 unique xylem orthologs	501 unique cell wall orthologs	LP_TUS_3350	Alcohol dehydrogenase class-3	Alcohol dehydrogenase class-3 OS=Zea mays GN=FDH PE=2 SV=1	uniprot	ADHX_MAIZE#P93629	Zea mays	P93629	697	0	0.86	1.1.1.1	GO:0005737,cytoplasm; GO:0005737,cytoplasm;	GO:0051903,S-(hydroxymethyl)glutathione dehydrogenase activity; GO:0046872,metal ion binding; GO:0016616,oxidoreductase activity, acting on the CH-OH group of donors, NAD or NADP as acceptor; GO:0016491,oxidoreductase activity; GO:0016491,oxidoreductase a	GO:0055114,oxidation reduction; GO:0055114,oxidation reduction; GO:0055114,oxidation reduction; GO:0008152,metabolic process;
137	527 unique xylem orthologs	501 unique cell wall orthologs	LP_TUS_3385	ERD3 protein	similar to UP|Q94II3 (Q94II3) ERD3 protein, partial (67%)	TIGR_all_TC	PGI.072705#TC65051		TC65051	3552	0	0.99	N/A	N/A	N/A	N/A
138	527 unique xylem orthologs	501 unique cell wall orthologs	LP_TUS_3462	Pleiotropic drug resistance protein 1	Pleiotropic drug resistance protein 1 OS=Nicotiana plumbaginifolia GN=PDR1 PE=1 SV=1	uniprot	PDR1_NICPL#Q949G3	Nicotiana plumbaginifolia	Q949G3	249	1e-65	0.55	N/A	GO:0016021,integral to membrane; GO:0016020,membrane; GO:0016020,membrane; GO:0005886,plasma membrane; GO:0005886,plasma membrane;	GO:0017111,nucleoside-triphosphatase activity; GO:0016887,ATPase activity; GO:0005524,ATP binding; GO:0005524,ATP binding; GO:0000166,nucleotide binding; GO:0000166,nucleotide binding;	GO:0006952,defense response; GO:0006810,transport;
139	527 unique xylem orthologs	501 unique cell wall orthologs	LP_TUS_3464	Uncharacterized FAM18-like protein At1g09330	Uncharacterized FAM18-like protein At1g09330 OS=Arabidopsis thaliana GN=At1g09330 PE=2 SV=1	uniprot	FA18_ARATH#Q8LEK2	Arabidopsis thaliana	Q8LEK2	290	2e-77	0.77	N/A	GO:0016021,integral to membrane; GO:0016021,integral to membrane; GO:0016020,membrane; GO:0016020,membrane;	N/A	N/A
140	527 unique xylem orthologs	501 unique cell wall orthologs	LP_TUS_3614	Transmembrane protein 147	Transmembrane protein 147 OS=Xenopus tropicalis GN=tmem147 PE=2 SV=1	uniprot	TM147_XENTR#Q28FY5	Xenopus tropicalis	Q28FY5	100	3e-21	0.34	N/A	GO:0016021,integral to membrane; GO:0016020,membrane; GO:0016020,membrane;	N/A	N/A
141	527 unique xylem orthologs	501 unique cell wall orthologs	LP_TUS_3644	Histone H3.3	Histone H3.3 OS=Vitis vinifera PE=2 SV=3	uniprot	H33_VITVI#Q71H73	Vitis vinifera	Q71H73	266	5e-71	1	N/A	GO:0005694,chromosome; GO:0005634,nucleus; GO:0005634,nucleus; GO:0005634,nucleus; GO:0000786,nucleosome; GO:0000786,nucleosome;	GO:0003677,DNA binding; GO:0003677,DNA binding; GO:0003677,DNA binding; GO:0003677,DNA binding;	GO:0006334,nucleosome assembly;
142	527 unique xylem orthologs	501 unique cell wall orthologs	LP_TUS_3673	HD domain-containing protein 2	HD domain-containing protein 2 OS=Danio rerio GN=hddc2 PE=2 SV=1	uniprot	HDDC2_DANRE#Q1LUI2	Danio rerio	Q1LUI2	157	3e-38	0.53	N/A	N/A	GO:0003824,catalytic activity;	N/A
143	527 unique xylem orthologs	501 unique cell wall orthologs	LP_TUS_3738	MO25-like protein At5g47540	Putative MO25-like protein At5g47540 OS=Arabidopsis thaliana GN=At5g47540 PE=2 SV=1	uniprot	MO25N_ARATH#Q9FGK3	Arabidopsis thaliana	Q9FGK3	525	0	0.76	N/A	N/A	GO:0005488,binding;	N/A
144	527 unique xylem orthologs	501 unique cell wall orthologs	LP_TUS_3751	Exocyst complex component 4	Probable exocyst complex component 4 OS=Arabidopsis thaliana GN=At3g10380 PE=2 SV=1	uniprot	EXOC4_ARATH#Q93YU5	Arabidopsis thaliana	Q93YU5	272	2e-72	0.68	N/A	GO:0000145,exocyst;	N/A	GO:0015031,protein transport; GO:0015031,protein transport; GO:0006904,vesicle docking during exocytosis; GO:0006887,exocytosis; GO:0006810,transport;
145	527 unique xylem orthologs	501 unique cell wall orthologs	LP_TUS_3795	Serine/threonine-protein kinase PBS1	Serine/threonine-protein kinase PBS1 OS=Arabidopsis thaliana GN=PBS1 PE=1 SV=1	uniprot	PBS1_ARATH#Q9FE20	Arabidopsis thaliana	Q9FE20	267	9e-71	0.43	N/A	N/A	GO:0016740,transferase activity; GO:0016301,kinase activity; GO:0005524,ATP binding; GO:0005524,ATP binding; GO:0005524,ATP binding; GO:0005524,ATP binding; GO:0004674,protein serine/threonine kinase activity; GO:0004674,protein serine/threonine kinase ac	GO:0006952,defense response; GO:0006468,protein amino acid phosphorylation; GO:0006468,protein amino acid phosphorylation; GO:0006468,protein amino acid phosphorylation; GO:0006468,protein amino acid phosphorylation;
146	527 unique xylem orthologs	501 unique cell wall orthologs	LP_TUS_3836	Serine/threonine-protein phosphatase PP1 isozyme 2	Serine/threonine-protein phosphatase PP1 isozyme 2 OS=Acetabularia cliftonii PE=3 SV=1	uniprot	PP12_ACECL#P48481	Acetabularia cliftonii	P48481	567	0	0.83	3.1.3.16	N/A	GO:0046872,metal ion binding; GO:0030145,manganese ion binding; GO:0016787,hydrolase activity; GO:0016787,hydrolase activity; GO:0016787,hydrolase activity; GO:0005506,iron ion binding; GO:0004721,phosphoprotein phosphatase activity; GO:0004721,phosphopro	N/A
147	527 unique xylem orthologs	501 unique cell wall orthologs	LP_TUS_3838	Aspartic proteinase nepenthesin-1	Aspartic proteinase nepenthesin-1 OS=Nepenthes gracilis GN=nep1 PE=1 SV=1	uniprot	NEP1_NEPGR#Q766C3	Nepenthes gracilis	Q766C3	143	1e-33	0.35	N/A	GO:0005576,extracellular region; GO:0005576,extracellular region;	GO:0016787,hydrolase activity; GO:0008233,peptidase activity; GO:0004190,aspartic-type endopeptidase activity; GO:0004190,aspartic-type endopeptidase activity; GO:0004190,aspartic-type endopeptidase activity; GO:0004190,aspartic-type endopeptidase activit	GO:0006508,proteolysis; GO:0006508,proteolysis; GO:0006508,proteolysis;
148	527 unique xylem orthologs	501 unique cell wall orthologs	LP_TUS_3896	40S ribosomal protein S4-3	40S ribosomal protein S4-3 OS=Arabidopsis thaliana GN=RPS4D PE=2 SV=2	uniprot	RS43_ARATH#Q8VYK6	Arabidopsis thaliana	Q8VYK6	301	2e-81	0.87	N/A	GO:0030529,ribonucleoprotein complex; GO:0005840,ribosome; GO:0005840,ribosome; GO:0005737,cytoplasm; GO:0005737,cytoplasm; GO:0005622,intracellular;	GO:0019843,rRNA binding; GO:0003735,structural constituent of ribosome; GO:0003723,RNA binding; GO:0003723,RNA binding;	GO:0006412,translation;
149	527 unique xylem orthologs	501 unique cell wall orthologs	LP_TUS_3952	60S ribosomal protein L9	60S ribosomal protein L9 OS=Oryza sativa subsp. japonica GN=RPL9 PE=2 SV=3	uniprot	RL9_ORYSJ#P49210	Oryza sativa subsp. japonica	P49210	308	3e-83	0.82	N/A	GO:0030529,ribonucleoprotein complex; GO:0005840,ribosome; GO:0005840,ribosome; GO:0005840,ribosome; GO:0005622,intracellular; GO:0005622,intracellular;	GO:0003735,structural constituent of ribosome; GO:0003735,structural constituent of ribosome;	GO:0006412,translation; GO:0006412,translation;
150	527 unique xylem orthologs	501 unique cell wall orthologs	LP_TUS_4010	Ras-related protein RIC2	Ras-related protein RIC2 OS=Oryza sativa subsp. japonica GN=RIC2 PE=2 SV=2	uniprot	RIC2_ORYSJ#P40393	Oryza sativa subsp. japonica	P40393	234	3e-61	0.89	N/A	GO:0016020,membrane; GO:0005886,plasma membrane; GO:0005886,plasma membrane;	GO:0005525,GTP binding; GO:0005525,GTP binding; GO:0005525,GTP binding; GO:0005525,GTP binding; GO:0000166,nucleotide binding;	GO:0015031,protein transport; GO:0007264,small GTPase mediated signal transduction; GO:0007264,small GTPase mediated signal transduction;
151	527 unique xylem orthologs	501 unique cell wall orthologs	LP_TUS_4043	Aldehyde dehydrogenase family 2 member B4, mitochondrial	Aldehyde dehydrogenase family 2 member B4, mitochondrial OS=Arabidopsis thaliana GN=ALDH2B4 PE=1 SV=1	uniprot	AL2B4_ARATH#Q9SU63	Arabidopsis thaliana	Q9SU63	569	0	0.79	N/A	GO:0009507,chloroplast; GO:0005759,mitochondrial matrix; GO:0005739,mitochondrion; GO:0005739,mitochondrion;	GO:0016491,oxidoreductase activity; GO:0016491,oxidoreductase activity; GO:0016491,oxidoreductase activity; GO:0016491,oxidoreductase activity; GO:0016491,oxidoreductase activity; GO:0004029,aldehyde dehydrogenase (NAD) activity;	GO:0055114,oxidation reduction; GO:0046686,response to cadmium ion; GO:0008152,metabolic process; GO:0008152,metabolic process; GO:0008152,metabolic process; GO:0008152,metabolic process;
152	527 unique xylem orthologs	501 unique cell wall orthologs	LP_TUS_4065	Glyceraldehyde-3-phosphate dehydrogenase B, chloroplastic	Glyceraldehyde-3-phosphate dehydrogenase B, chloroplastic OS=Pisum sativum GN=GAPB PE=2 SV=2	uniprot	G3PB_PEA#P12859	Pisum sativum	P12859	401	0	0.52	1.2.1.12	GO:0009536,plastid; GO:0009507,chloroplast;	GO:0051287,NAD binding; GO:0051287,NAD binding; GO:0047100,glyceraldehyde-3-phosphate dehydrogenase (NADP+) (phosphorylating) activity; GO:0016491,oxidoreductase activity; GO:0008943,glyceraldehyde-3-phosphate dehydrogenase activity; GO:0005488,binding; G	GO:0055114,oxidation reduction; GO:0019253,reductive pentose-phosphate cycle; GO:0008152,metabolic process; GO:0006006,glucose metabolic process; GO:0006006,glucose metabolic process;
153	527 unique xylem orthologs	501 unique cell wall orthologs	LP_TUS_4076	Mitogen-activated protein kinase 4	Mitogen-activated protein kinase 4 OS=Arabidopsis thaliana GN=MPK4 PE=1 SV=2	uniprot	MPK4_ARATH#Q39024	Arabidopsis thaliana	Q39024	233	5e-61	0.76	N/A	GO:0005737,cytoplasm; GO:0005737,cytoplasm; GO:0005634,nucleus; GO:0005634,nucleus;	GO:0016740,transferase activity; GO:0016301,kinase activity; GO:0005524,ATP binding; GO:0005524,ATP binding; GO:0005524,ATP binding; GO:0005524,ATP binding; GO:0005524,ATP binding; GO:0005524,ATP binding; GO:0005524,ATP binding; GO:0005515,protein binding	GO:0006952,defense response; GO:0006468,protein amino acid phosphorylation; GO:0006468,protein amino acid phosphorylation; GO:0006468,protein amino acid phosphorylation; GO:0006468,protein amino acid phosphorylation; GO:0006468,protein amino acid phosphor
154	527 unique xylem orthologs	501 unique cell wall orthologs	LP_TUS_4126	Peroxiredoxin-2E-1, chloroplastic	Peroxiredoxin-2E-1, chloroplastic OS=Oryza sativa subsp. japonica GN=PRXIIE-1 PE=2 SV=1	uniprot	PR2E1_ORYSJ#Q69TY4	Oryza sativa subsp. japonica	Q69TY4	258	5e-68	0.57	N/A	GO:0009536,plastid; GO:0009507,chloroplast;	GO:0051920,peroxiredoxin activity; GO:0016491,oxidoreductase activity; GO:0016491,oxidoreductase activity; GO:0016209,antioxidant activity; GO:0004601,peroxidase activity;	GO:0055114,oxidation reduction; GO:0045454,cell redox homeostasis;
155	527 unique xylem orthologs	501 unique cell wall orthologs	LP_TUS_4196	Ras-related protein RABA2a	Ras-related protein RABA2a OS=Arabidopsis thaliana GN=RABA2A PE=2 SV=1	uniprot	RAA2A_ARATH#O04486	Arabidopsis thaliana	O04486	354	4e-97	0.81	N/A	GO:0016020,membrane; GO:0005886,plasma membrane; GO:0005886,plasma membrane;	GO:0005525,GTP binding; GO:0005525,GTP binding; GO:0005525,GTP binding; GO:0005525,GTP binding; GO:0000166,nucleotide binding;	GO:0015031,protein transport; GO:0007264,small GTPase mediated signal transduction; GO:0007264,small GTPase mediated signal transduction;
156	527 unique xylem orthologs	501 unique cell wall orthologs	LP_TUS_4231	Mitochondrial-processing peptidase subunit beta	Probable mitochondrial-processing peptidase subunit beta OS=Arabidopsis thaliana GN=At3g02090 PE=1 SV=2	uniprot	MPPB_ARATH#Q42290	Arabidopsis thaliana	Q42290	743	0	0.71	N/A	GO:0005739,mitochondrion; GO:0005739,mitochondrion;	GO:0046872,metal ion binding; GO:0046872,metal ion binding; GO:0046872,metal ion binding; GO:0016787,hydrolase activity; GO:0016491,oxidoreductase activity; GO:0008270,zinc ion binding; GO:0008270,zinc ion binding; GO:0008237,metallopeptidase activity; GO	GO:0055114,oxidation reduction; GO:0006508,proteolysis; GO:0006508,proteolysis; GO:0006508,proteolysis;
157	527 unique xylem orthologs	501 unique cell wall orthologs	LP_TUS_4237	Cytochrome b-c1 complex subunit Rieske-3, mitochondrial	Cytochrome b-c1 complex subunit Rieske-3, mitochondrial OS=Nicotiana tabacum PE=2 SV=1	uniprot	UCRI3_TOBAC#P51133	Nicotiana tabacum	P51133	389	0	0.69	1.10.2.2	GO:0016021,integral to membrane; GO:0016020,membrane; GO:0016020,membrane; GO:0005746,mitochondrial respiratory chain; GO:0005743,mitochondrial inner membrane; GO:0005743,mitochondrial inner membrane; GO:0005739,mitochondrion;	GO:0051537,2 iron, 2 sulfur cluster binding; GO:0051537,2 iron, 2 sulfur cluster binding; GO:0051537,2 iron, 2 sulfur cluster binding; GO:0051536,iron-sulfur cluster binding; GO:0046872,metal ion binding; GO:0016491,oxidoreductase activity; GO:0016491,oxi	GO:0055114,oxidation reduction; GO:0055114,oxidation reduction; GO:0055114,oxidation reduction; GO:0022900,electron transport chain; GO:0006810,transport;
158	527 unique xylem orthologs		LP_TUS_4291	S-formylglutathione hydrolase	S-formylglutathione hydrolase OS=Arabidopsis thaliana GN=SFGH PE=1 SV=2	uniprot	SFGH_ARATH#Q8LAS8	Arabidopsis thaliana	Q8LAS8	402	0	0.75	N/A	N/A	GO:0018738,S-formylglutathione hydrolase activity; GO:0018738,S-formylglutathione hydrolase activity; GO:0016787,hydrolase activity; GO:0004091,carboxylesterase activity;	N/A
159	527 unique xylem orthologs	501 unique cell wall orthologs	LP_TUS_4331	Protein disulfide-isomerase A6	Protein disulfide-isomerase A6 OS=Pongo abelii GN=PDIA6 PE=2 SV=1	uniprot	PDIA6_PONAB#Q5R6T1	Pongo abelii	Q5R6T1	178	4e-44	0.4	N/A	GO:0042470,melanosome; GO:0005788,endoplasmic reticulum lumen; GO:0005783,endoplasmic reticulum; GO:0005783,endoplasmic reticulum;	GO:0016853,isomerase activity; GO:0016853,isomerase activity; GO:0003756,protein disulfide isomerase activity;	GO:0045454,cell redox homeostasis; GO:0045454,cell redox homeostasis; GO:0045454,cell redox homeostasis; GO:0045454,cell redox homeostasis;
160	527 unique xylem orthologs	501 unique cell wall orthologs	LP_TUS_4377	Transcription factor MYB86	Transcription factor MYB86 OS=Arabidopsis thaliana GN=MYB86 PE=2 SV=1	uniprot	MYB86_ARATH#Q8LPH6	Arabidopsis thaliana	Q8LPH6	245	2e-64	0.82	N/A	GO:0005634,nucleus; GO:0005634,nucleus;	GO:0003677,DNA binding; GO:0003677,DNA binding; GO:0003677,DNA binding;	GO:0045449,regulation of transcription; GO:0006355,regulation of transcription, DNA-dependent; GO:0006350,transcription;
161	527 unique xylem orthologs	501 unique cell wall orthologs	LP_TUS_4408	Vacuolar protein sorting-associated protein 4	Vacuolar protein sorting-associated protein 4 OS=Saccharomyces cerevisiae GN=VPS4 PE=1 SV=1	uniprot	VPS4_YEAST#P52917	Saccharomyces cerevisiae	P52917	193	4e-49	0.57	N/A	GO:0016020,membrane; GO:0016020,membrane; GO:0010008,endosome membrane; GO:0005783,endoplasmic reticulum; GO:0005768,endosome; GO:0005737,cytoplasm; GO:0005625,soluble fraction;	GO:0017111,nucleoside-triphosphatase activity; GO:0016887,ATPase activity; GO:0016887,ATPase activity; GO:0016887,ATPase activity; GO:0005524,ATP binding; GO:0005524,ATP binding; GO:0005524,ATP binding; GO:0005524,ATP binding; GO:0005515,protein binding;	GO:0051260,protein homooligomerization; GO:0045324,late endosome to vacuole transport; GO:0045324,late endosome to vacuole transport; GO:0045053,protein retention in Golgi apparatus; GO:0032511,late endosome to vacuole transport via multivesicular body so
162	527 unique xylem orthologs	501 unique cell wall orthologs	LP_TUS_4420	Protein translation factor SUI1 homolog 2	Protein translation factor SUI1 homolog 2 OS=Arabidopsis thaliana GN=At1g54290 PE=2 SV=1	uniprot	SUI12_ARATH#Q94JV4	Arabidopsis thaliana	Q94JV4	211	6e-54	0.88	N/A	N/A	GO:0003743,translation initiation factor activity; GO:0003743,translation initiation factor activity;	GO:0006417,regulation of translation; GO:0006413,translational initiation; GO:0006412,translation; GO:0006412,translation;
163	527 unique xylem orthologs	501 unique cell wall orthologs	LP_TUS_4425	AMP deaminase	AMP deaminase OS=Arabidopsis thaliana GN=AMPD PE=1 SV=2	uniprot	AMPD_ARATH#O80452	Arabidopsis thaliana	O80452	252	7e-67	0.82	N/A	GO:0016021,integral to membrane; GO:0016020,membrane; GO:0016020,membrane;	GO:0046872,metal ion binding; GO:0019239,deaminase activity; GO:0019239,deaminase activity; GO:0016787,hydrolase activity; GO:0008270,zinc ion binding; GO:0005524,ATP binding; GO:0003876,AMP deaminase activity; GO:0003876,AMP deaminase activity; GO:000016	GO:0009168,purine ribonucleoside monophosphate biosynthetic process; GO:0009168,purine ribonucleoside monophosphate biosynthetic process; GO:0009168,purine ribonucleoside monophosphate biosynthetic process; GO:0009117,nucleotide metabolic process;
164	527 unique xylem orthologs	501 unique cell wall orthologs	LP_TUS_4464	Uncharacterized membrane protein At1g16860	Uncharacterized membrane protein At1g16860 OS=Arabidopsis thaliana GN=At1g16860 PE=1 SV=1	uniprot	Y1686_ARATH#Q9FZ45	Arabidopsis thaliana	Q9FZ45	348	5e-95	0.59	N/A	GO:0016021,integral to membrane; GO:0016020,membrane; GO:0016020,membrane; GO:0005886,plasma membrane; GO:0005886,plasma membrane;	N/A	N/A
165	527 unique xylem orthologs	501 unique cell wall orthologs	LP_TUS_4469	GTP-binding nuclear protein Ran-A1	GTP-binding nuclear protein Ran-A1 OS=Nicotiana tabacum GN=RAN-A1 PE=2 SV=1	uniprot	RANA1_TOBAC#P41918	Nicotiana tabacum	P41918	390	0	0.93	N/A	GO:0005634,nucleus; GO:0005634,nucleus;	GO:0005525,GTP binding; GO:0005525,GTP binding; GO:0005525,GTP binding; GO:0005525,GTP binding; GO:0005515,protein binding; GO:0003924,GTPase activity; GO:0000166,nucleotide binding;	GO:0015031,protein transport; GO:0007264,small GTPase mediated signal transduction; GO:0007165,signal transduction; GO:0006913,nucleocytoplasmic transport; GO:0006886,intracellular protein transport; GO:0006810,transport;
166	527 unique xylem orthologs	501 unique cell wall orthologs	LP_TUS_4479	3-isopropylmalate dehydratase small subunit 2	3-isopropylmalate dehydratase small subunit 2 OS=Thermotoga maritima GN=leuD2 PE=3 SV=1	uniprot	LEUD2_THEMA#Q9WZ25	Thermotoga maritima	Q9WZ25	97.1	1e-19	0.37	4.2.1.33	GO:0009316,3-isopropylmalate dehydratase complex; GO:0009316,3-isopropylmalate dehydratase complex; GO:0009316,3-isopropylmalate dehydratase complex;	GO:0016829,lyase activity; GO:0003861,3-isopropylmalate dehydratase activity; GO:0003861,3-isopropylmalate dehydratase activity; GO:0003861,3-isopropylmalate dehydratase activity; GO:0003861,3-isopropylmalate dehydratase activity; GO:0003861,3-isopropylma	GO:0009098,leucine biosynthetic process; GO:0009098,leucine biosynthetic process; GO:0009098,leucine biosynthetic process; GO:0009098,leucine biosynthetic process; GO:0009098,leucine biosynthetic process; GO:0009082,branched chain family amino acid biosyn
167	527 unique xylem orthologs	501 unique cell wall orthologs	LP_TUS_4499	Shaggy-related protein kinase kappa	Shaggy-related protein kinase kappa OS=Arabidopsis thaliana GN=ASK10 PE=1 SV=2	uniprot	KSG10_ARATH#Q39019	Arabidopsis thaliana	Q39019	229	5e-60	0.81	N/A	N/A	GO:0016740,transferase activity; GO:0016301,kinase activity; GO:0005524,ATP binding; GO:0005524,ATP binding; GO:0005524,ATP binding; GO:0005524,ATP binding; GO:0005524,ATP binding; GO:0005515,protein binding; GO:0005515,protein binding; GO:0005515,protein	GO:0006468,protein amino acid phosphorylation; GO:0006468,protein amino acid phosphorylation; GO:0006468,protein amino acid phosphorylation; GO:0006468,protein amino acid phosphorylation; GO:0006468,protein amino acid phosphorylation;
168	527 unique xylem orthologs	501 unique cell wall orthologs	LP_TUS_4521	Alpha-soluble NSF attachment protein 2	Alpha-soluble NSF attachment protein 2 OS=Arabidopsis thaliana GN=ASNAP2 PE=1 SV=1	uniprot	SNAA2_ARATH#Q9SPE6	Arabidopsis thaliana	Q9SPE6	228	2e-59	0.59	N/A	GO:0016020,membrane; GO:0016020,membrane; GO:0005794,Golgi apparatus; GO:0005783,endoplasmic reticulum;	GO:0005488,binding;	GO:0016192,vesicle-mediated transport; GO:0015031,protein transport; GO:0006886,intracellular protein transport; GO:0006810,transport;
169	527 unique xylem orthologs	501 unique cell wall orthologs	LP_TUS_4565	DUF246 domain-containing protein At1g04910	DUF246 domain-containing protein At1g04910 OS=Arabidopsis thaliana GN=At1g04910 PE=1 SV=1	uniprot	Y1491_ARATH#Q8W486	Arabidopsis thaliana	Q8W486	107	4e-23	0.35	N/A	GO:0016021,integral to membrane; GO:0016020,membrane; GO:0005794,Golgi apparatus; GO:0000139,Golgi membrane;	N/A	N/A
170	527 unique xylem orthologs	501 unique cell wall orthologs	LP_TUS_4591	Dihydroflavonol-4-reductase	Dihydroflavonol-4-reductase OS=Vitis vinifera GN=DFR PE=1 SV=1	uniprot	DFRA_VITVI#P51110	Vitis vinifera	P51110	178	5e-44	0.42	1.1.1.219	N/A	GO:0050662,coenzyme binding; GO:0045552,dihydrokaempferol 4-reductase activity; GO:0016491,oxidoreductase activity; GO:0005488,binding; GO:0003824,catalytic activity; GO:0003824,catalytic activity;	GO:0055114,oxidation reduction; GO:0044237,cellular metabolic process; GO:0009813,flavonoid biosynthetic process; GO:0008152,metabolic process;
171	527 unique xylem orthologs	501 unique cell wall orthologs	LP_TUS_4634	Zinc finger DHHC domain-containing protein	Zinc finger DHHC domain-containing protein At4g24630 OS=Arabidopsis thaliana GN=At4g24630 PE=1 SV=2	uniprot	Y4463_ARATH#Q9SB58	Arabidopsis thaliana	Q9SB58	278	5e-74	0.49	N/A	GO:0016021,integral to membrane; GO:0016020,membrane; GO:0016020,membrane; GO:0016020,membrane; GO:0005886,plasma membrane; GO:0005886,plasma membrane;	GO:0046872,metal ion binding; GO:0008270,zinc ion binding; GO:0008270,zinc ion binding; GO:0004872,receptor activity;	GO:0007275,multicellular organismal development;
172	527 unique xylem orthologs	501 unique cell wall orthologs	LP_TUS_4711	Adenosine kinase 1	Adenosine kinase 1 OS=Arabidopsis thaliana GN=ADK1 PE=1 SV=1	uniprot	ADK1_ARATH#Q9SF85	Arabidopsis thaliana	Q9SF85	535	0	0.76	N/A	N/A	GO:0016740,transferase activity; GO:0016301,kinase activity; GO:0004001,adenosine kinase activity; GO:0004001,adenosine kinase activity; GO:0000287,magnesium ion binding;	GO:0044419,interspecies interaction between organisms; GO:0006166,purine ribonucleoside salvage; GO:0006166,purine ribonucleoside salvage;
173	527 unique xylem orthologs	501 unique cell wall orthologs	LP_TUS_4760	Pyrophosphate-energized vacuolar membrane proton pump 1	Pyrophosphate-energized vacuolar membrane proton pump 1 OS=Arabidopsis thaliana GN=AVP1 PE=1 SV=1	uniprot	AVP1_ARATH#P31414	Arabidopsis thaliana	P31414	593	0	0.94	3.6.1.1	GO:0016021,integral to membrane; GO:0016020,membrane; GO:0016020,membrane; GO:0010008,endosome membrane; GO:0005886,plasma membrane; GO:0005886,plasma membrane; GO:0005774,vacuolar membrane; GO:0005773,vacuole; GO:0005768,endosome;	GO:0016787,hydrolase activity; GO:0015078,hydrogen ion transmembrane transporter activity; GO:0009678,hydrogen-translocating pyrophosphatase activity; GO:0004427,inorganic diphosphatase activity; GO:0004427,inorganic diphosphatase activity; GO:0000287,mag	GO:0015992,proton transport; GO:0015992,proton transport; GO:0006811,ion transport; GO:0006810,transport;
174	527 unique xylem orthologs	501 unique cell wall orthologs	LP_TUS_4770	Cysteine synthase	Cysteine synthase OS=Oryza sativa subsp. japonica GN=RCS3 PE=2 SV=1	uniprot	CYSK2_ORYSJ#Q9XEA8	Oryza sativa subsp. japonica	Q9XEA8	480	0	0.72	4.2.99.8	GO:0005737,cytoplasm; GO:0005737,cytoplasm;	GO:0030170,pyridoxal phosphate binding; GO:0016740,transferase activity; GO:0004124,cysteine synthase activity; GO:0004124,cysteine synthase activity; GO:0004124,cysteine synthase activity; GO:0003824,catalytic activity;	GO:0019344,cysteine biosynthetic process; GO:0008652,amino acid biosynthetic process; GO:0008152,metabolic process; GO:0006535,cysteine biosynthetic process from serine; GO:0006535,cysteine biosynthetic process from serine; GO:0006535,cysteine biosyntheti
175	527 unique xylem orthologs	501 unique cell wall orthologs	LP_TUS_4778	Serine carboxypeptidase-like 35	Serine carboxypeptidase-like 35 OS=Arabidopsis thaliana GN=SCPL35 PE=2 SV=1	uniprot	SCP35_ARATH#Q9LEY1	Arabidopsis thaliana	Q9LEY1	467	0	0.57	N/A	GO:0005576,extracellular region; GO:0005576,extracellular region;	GO:0016787,hydrolase activity; GO:0008233,peptidase activity; GO:0004185,serine-type carboxypeptidase activity; GO:0004180,carboxypeptidase activity;	GO:0006508,proteolysis;
176	527 unique xylem orthologs	501 unique cell wall orthologs	LP_TUS_4779	4-hydroxy-3-methylbut-2-en-1-yl diphosphate synthase	4-hydroxy-3-methylbut-2-en-1-yl diphosphate synthase OS=Protochlamydia amoebophila (strain UWE25) GN=ispG PE=3 SV=1	uniprot	ISPG_PARUW#Q6MD85	Protochlamydia amoebophila (strain UWE25)	Q6MD85	157	1e-38	0.64	N/A	N/A	GO:0051539,4 iron, 4 sulfur cluster binding; GO:0051536,iron-sulfur cluster binding; GO:0046872,metal ion binding; GO:0046429,4-hydroxy-3-methylbut-2-en-1-yl diphosphate synthase activity; GO:0046429,4-hydroxy-3-methylbut-2-en-1-yl diphosphate synthase ac	GO:0055114,oxidation reduction; GO:0044237,cellular metabolic process; GO:0016114,terpenoid biosynthetic process; GO:0016114,terpenoid biosynthetic process; GO:0008299,isoprenoid biosynthetic process; GO:0008299,isoprenoid biosynthetic process;
177	527 unique xylem orthologs	501 unique cell wall orthologs	LP_TUS_4815	Sumo-conjugating enzyme ubc9	Sumo-conjugating enzyme ubc9 OS=Dictyostelium discoideum GN=ubc9 PE=3 SV=1	uniprot	UBC9_DICDI#Q9NGP4	Dictyostelium discoideum	Q9NGP4	227	9e-59	0.62	N/A	GO:0005634,nucleus; GO:0005634,nucleus;	GO:0019787,small conjugating protein ligase activity; GO:0016874,ligase activity;	GO:0051246,regulation of protein metabolic process; GO:0043687,post-translational protein modification; GO:0006511,ubiquitin-dependent protein catabolic process;
178	527 unique xylem orthologs	501 unique cell wall orthologs	LP_TUS_4937	Copper methylamine oxidase	Copper methylamine oxidase OS=Arthrobacter sp. (strain P1) GN=maoII PE=1 SV=1	uniprot	AMO2_ARTS1#Q07123	Arthrobacter sp. (strain P1)	Q07123	132	4e-31	0.48	1.4.3.6	N/A	GO:0048038,quinone binding; GO:0048038,quinone binding; GO:0048038,quinone binding; GO:0048038,quinone binding; GO:0048038,quinone binding; GO:0048038,quinone binding; GO:0046872,metal ion binding; GO:0016491,oxidoreductase activity; GO:0008131,amine oxid	GO:0055114,oxidation reduction; GO:0009308,cellular amine metabolic process; GO:0009308,cellular amine metabolic process; GO:0009308,cellular amine metabolic process; GO:0009308,cellular amine metabolic process; GO:0009308,cellular amine metabolic process
179	527 unique xylem orthologs	501 unique cell wall orthologs	LP_TUS_4981	Phosphoserine aminotransferase, chloroplastic	Phosphoserine aminotransferase, chloroplastic OS=Arabidopsis thaliana GN=At4g35630 PE=2 SV=1	uniprot	SERC_ARATH#Q96255	Arabidopsis thaliana	Q96255	598	0	0.74	2.6.1.52	GO:0009536,plastid; GO:0009507,chloroplast;	GO:0030170,pyridoxal phosphate binding; GO:0030170,pyridoxal phosphate binding; GO:0016740,transferase activity; GO:0008483,transaminase activity; GO:0004648,phosphoserine transaminase activity; GO:0003824,catalytic activity; GO:0003824,catalytic activity	GO:0008652,amino acid biosynthetic process; GO:0008152,metabolic process; GO:0006564,L-serine biosynthetic process; GO:0006564,L-serine biosynthetic process;
180	527 unique xylem orthologs	501 unique cell wall orthologs	LP_TUS_4998	NAC domain-containing protein 68	NAC domain-containing protein 68 OS=Oryza sativa subsp. japonica GN=NAC68 PE=2 SV=1	uniprot	NAC68_ORYSJ#Q52QH4	Oryza sativa subsp. japonica	Q52QH4	246	5e-65	0.82	N/A	GO:0005634,nucleus; GO:0005634,nucleus;	GO:0003677,DNA binding; GO:0003677,DNA binding;	GO:0045449,regulation of transcription; GO:0006355,regulation of transcription, DNA-dependent; GO:0006350,transcription;
181	527 unique xylem orthologs	501 unique cell wall orthologs	LP_TUS_5044	T-complex protein 1 subunit delta	T-complex protein 1 subunit delta OS=Dictyostelium discoideum GN=cct4 PE=3 SV=1	uniprot	TCPD_DICDI#Q54CL2	Dictyostelium discoideum	Q54CL2	274	5e-73	0.75	N/A	GO:0005737,cytoplasm; GO:0005737,cytoplasm;	GO:0051082,unfolded protein binding; GO:0051082,unfolded protein binding; GO:0051082,unfolded protein binding; GO:0005524,ATP binding; GO:0005524,ATP binding; GO:0005524,ATP binding; GO:0005524,ATP binding; GO:0005524,ATP binding; GO:0005524,ATP binding;	GO:0044267,cellular protein metabolic process; GO:0044267,cellular protein metabolic process; GO:0006457,protein folding; GO:0006457,protein folding; GO:0006457,protein folding;
182	527 unique xylem orthologs	501 unique cell wall orthologs	LP_TUS_5072	UPF0559 protein	UPF0559 protein OS=Dictyostelium discoideum GN=DDB_0205686 PE=3 SV=1	uniprot	U559_DICDI#Q54X16	Dictyostelium discoideum	Q54X16	160	2e-39	0.62	N/A	GO:0005634,nucleus; GO:0005634,nucleus;	N/A	N/A
183	527 unique xylem orthologs	501 unique cell wall orthologs	LP_TUS_5133	Prohibitin-2	Prohibitin-2 OS=Dictyostelium discoideum GN=phbB PE=3 SV=1	uniprot	PHB2_DICDI#Q54Q31	Dictyostelium discoideum	Q54Q31	213	6e-55	0.66	N/A	GO:0016021,integral to membrane; GO:0016020,membrane; GO:0016020,membrane; GO:0005743,mitochondrial inner membrane; GO:0005743,mitochondrial inner membrane; GO:0005739,mitochondrion;	N/A	N/A
184	527 unique xylem orthologs	501 unique cell wall orthologs	LP_TUS_5174	Peptidyl-prolyl cis-trans isomerase-like 1	Peptidyl-prolyl cis-trans isomerase-like 1 OS=Emericella nidulans GN=cyp1 PE=3 SV=1	uniprot	PPIL1_EMENI#Q5ASQ0	Emericella nidulans	Q5ASQ0	211	3e-54	0.65	N/A	N/A	GO:0016853,isomerase activity; GO:0003755,peptidyl-prolyl cis-trans isomerase activity; GO:0003755,peptidyl-prolyl cis-trans isomerase activity; GO:0003755,peptidyl-prolyl cis-trans isomerase activity;	GO:0006457,protein folding;
185	527 unique xylem orthologs	501 unique cell wall orthologs	LP_TUS_5195	Bifunctional polymyxin resistance protein arnA	Bifunctional polymyxin resistance protein arnA OS=Klebsiella pneumoniae subsp. pneumoniae (strain ATCC 700721 / MGH 78578) GN=arnA PE=3 SV=1	uniprot	ARNA_KLEP7#A6TF98	Klebsiella pneumoniae subsp. pneumoniae (strain ATCC 700721 / MGH 78578)	A6TF98	131	9e-30	0.37	N/A	N/A	GO:0050662,coenzyme binding; GO:0016742,hydroxymethyl-, formyl- and related transferase activity; GO:0016742,hydroxymethyl-, formyl- and related transferase activity; GO:0016742,hydroxymethyl-, formyl- and related transferase activity; GO:0016742,hydroxym	GO:0055114,oxidation reduction; GO:0046677,response to antibiotic; GO:0046493,lipid A metabolic process; GO:0044237,cellular metabolic process; GO:0009245,lipid A biosynthetic process; GO:0009103,lipopolysaccharide biosynthetic process; GO:0009058,biosynt
186	527 unique xylem orthologs	501 unique cell wall orthologs	LP_TUS_5203	Ubiquitin carrier protein E2 33	Probable ubiquitin carrier protein E2 33 OS=Arabidopsis thaliana GN=UBC33 PE=2 SV=1	uniprot	UBC33_ARATH#Q9FK29	Arabidopsis thaliana	Q9FK29	293	9e-79	0.83	N/A	GO:0016021,integral to membrane; GO:0016020,membrane; GO:0016020,membrane;	GO:0019787,small conjugating protein ligase activity; GO:0016874,ligase activity; GO:0004842,ubiquitin-protein ligase activity;	GO:0051246,regulation of protein metabolic process; GO:0043687,post-translational protein modification; GO:0006511,ubiquitin-dependent protein catabolic process;
187	527 unique xylem orthologs	501 unique cell wall orthologs	LP_TUS_5204	ATP-citrate synthase	Probable ATP-citrate synthase OS=Dictyostelium discoideum GN=acly PE=1 SV=1	uniprot	ACLY_DICDI#Q54YA0	Dictyostelium discoideum	Q54YA0	194	5e-49	0.61	N/A	GO:0045335,phagocytic vesicle; GO:0005737,cytoplasm; GO:0005737,cytoplasm;	GO:0046912,transferase activity, transferring acyl groups, acyl groups converted into alkyl on transfer; GO:0046912,transferase activity, transferring acyl groups, acyl groups converted into alkyl on transfer; GO:0046872,metal ion binding; GO:0016740,tran	GO:0044262,cellular carbohydrate metabolic process; GO:0044262,cellular carbohydrate metabolic process; GO:0008610,lipid biosynthetic process; GO:0008152,metabolic process; GO:0008152,metabolic process; GO:0008152,metabolic process; GO:0008152,metabolic p
188	527 unique xylem orthologs	501 unique cell wall orthologs	LP_TUS_5208	Phosphate carrier protein, mitochondrial	Phosphate carrier protein, mitochondrial OS=Pongo abelii GN=SLC25A3 PE=2 SV=1	uniprot	MPCP_PONAB#Q5R7W2	Pongo abelii	Q5R7W2	243	1e-63	0.57	N/A	GO:0016021,integral to membrane; GO:0016020,membrane; GO:0016020,membrane; GO:0005743,mitochondrial inner membrane; GO:0005743,mitochondrial inner membrane; GO:0005739,mitochondrion;	GO:0015293,symporter activity; GO:0005488,binding;	GO:0006810,transport; GO:0006810,transport;
189	527 unique xylem orthologs	501 unique cell wall orthologs	LP_TUS_5249	At1g53210	weakly similar to UP|Q9ASV9 (Q9ASV9) At1g53210/F12M16_12, partial (45%)	TIGR_all_TC	PGI.072705#TC67028		TC67028	2680	0	0.99	N/A	N/A	N/A	N/A
190	527 unique xylem orthologs	501 unique cell wall orthologs	LP_TUS_5306			TIGR_all_TC	PGI.072705#TC59184		TC59184	1552	0	0.98	N/A	N/A	N/A	N/A
191	527 unique xylem orthologs	501 unique cell wall orthologs	LP_TUS_5317	Pre-mRNA branch site p14-like protein	Pre-mRNA branch site p14-like protein OS=Arabidopsis thaliana GN=At5g12190 PE=2 SV=1	uniprot	PM14_ARATH#Q9FMP4	Arabidopsis thaliana	Q9FMP4	221	3e-57	0.87	N/A	GO:0005634,nucleus; GO:0005634,nucleus;	GO:0003723,RNA binding; GO:0003676,nucleic acid binding; GO:0000166,nucleotide binding;	GO:0008380,RNA splicing; GO:0006397,mRNA processing;
192	527 unique xylem orthologs	501 unique cell wall orthologs	LP_TUS_5335	Multiprotein-bridging factor 1b	Multiprotein-bridging factor 1b OS=Arabidopsis thaliana GN=MBF1B PE=2 SV=1	uniprot	MBF1B_ARATH#Q9LXT3	Arabidopsis thaliana	Q9LXT3	224	4e-58	0.79	N/A	GO:0005634,nucleus;	GO:0043565,sequence-specific DNA binding; GO:0003677,DNA binding; GO:0003677,DNA binding;	GO:0006355,regulation of transcription, DNA-dependent; GO:0006350,transcription;
193	527 unique xylem orthologs	501 unique cell wall orthologs	LP_TUS_5354	Bifunctional 3-dehydroquinate dehydratase/shikimate dehydrogenase, chloroplastic	Bifunctional 3-dehydroquinate dehydratase/shikimate dehydrogenase, chloroplastic OS=Arabidopsis thaliana GN=EMB3004 PE=1 SV=1	uniprot	DHQSD_ARATH#Q9SQT8	Arabidopsis thaliana	Q9SQT8	293	2e-78	0.57	N/A	GO:0010319,stromule; GO:0009536,plastid; GO:0009507,chloroplast; GO:0009507,chloroplast; GO:0005737,cytoplasm;	GO:0050661,NADP binding; GO:0016829,lyase activity; GO:0016491,oxidoreductase activity; GO:0005488,binding; GO:0004764,shikimate 5-dehydrogenase activity; GO:0004764,shikimate 5-dehydrogenase activity; GO:0004764,shikimate 5-dehydrogenase activity; GO:000	GO:0055114,oxidation reduction; GO:0009073,aromatic amino acid family biosynthetic process; GO:0009073,aromatic amino acid family biosynthetic process; GO:0008652,amino acid biosynthetic process; GO:0008152,metabolic process; GO:0008152,metabolic process;
194	527 unique xylem orthologs	501 unique cell wall orthologs	LP_TUS_5371	Serine/threonine-protein kinase At1g01540	Putative serine/threonine-protein kinase At1g01540 OS=Arabidopsis thaliana GN=At1g01540 PE=1 SV=2	uniprot	Y1154_ARATH#Q3EDL4	Arabidopsis thaliana	Q3EDL4	354	4e-97	0.62	N/A	GO:0016021,integral to membrane; GO:0016020,membrane; GO:0016020,membrane;	GO:0016740,transferase activity; GO:0016301,kinase activity; GO:0005524,ATP binding; GO:0005524,ATP binding; GO:0005524,ATP binding; GO:0005524,ATP binding; GO:0004674,protein serine/threonine kinase activity; GO:0004674,protein serine/threonine kinase ac	GO:0006468,protein amino acid phosphorylation; GO:0006468,protein amino acid phosphorylation; GO:0006468,protein amino acid phosphorylation; GO:0006468,protein amino acid phosphorylation;
195	527 unique xylem orthologs	501 unique cell wall orthologs	LP_TUS_5379	Proteasome subunit beta type-6	Proteasome subunit beta type-6 OS=Arabidopsis thaliana GN=PBA1 PE=1 SV=2	uniprot	PSB6_ARATH#Q8LD27	Arabidopsis thaliana	Q8LD27	247	3e-65	0.89	N/A	GO:0043234,protein complex; GO:0005839,proteasome core complex; GO:0005839,proteasome core complex; GO:0005829,cytosol; GO:0005737,cytoplasm; GO:0005737,cytoplasm; GO:0005634,nucleus; GO:0005634,nucleus;	GO:0016787,hydrolase activity; GO:0008233,peptidase activity; GO:0004298,threonine-type endopeptidase activity; GO:0004298,threonine-type endopeptidase activity; GO:0004175,endopeptidase activity;	GO:0006511,ubiquitin-dependent protein catabolic process; GO:0006511,ubiquitin-dependent protein catabolic process;
196	527 unique xylem orthologs	501 unique cell wall orthologs	LP_TUS_5381	Phosphoglycerate kinase, chloroplastic	Phosphoglycerate kinase, chloroplastic OS=Nicotiana tabacum PE=2 SV=1	uniprot	PGKH_TOBAC#Q42961	Nicotiana tabacum	Q42961	657	0	0.78	2.7.2.3	GO:0009536,plastid; GO:0009507,chloroplast;	GO:0016740,transferase activity; GO:0016301,kinase activity; GO:0005524,ATP binding; GO:0004618,phosphoglycerate kinase activity; GO:0004618,phosphoglycerate kinase activity; GO:0004618,phosphoglycerate kinase activity; GO:0004618,phosphoglycerate kinase	GO:0019253,reductive pentose-phosphate cycle; GO:0006096,glycolysis; GO:0006096,glycolysis; GO:0006096,glycolysis; GO:0006096,glycolysis;
197	527 unique xylem orthologs	501 unique cell wall orthologs	LP_TUS_5385	Fructokinase-2	Probable fructokinase-2 OS=Arabidopsis thaliana GN=At1g06030 PE=2 SV=1	uniprot	SCRK2_ARATH#Q9LNE3	Arabidopsis thaliana	Q9LNE3	388	0	0.6	N/A	N/A	GO:0016740,transferase activity; GO:0016301,kinase activity; GO:0008865,fructokinase activity; GO:0004747,ribokinase activity;	GO:0006014,D-ribose metabolic process; GO:0005975,carbohydrate metabolic process;
198	527 unique xylem orthologs	501 unique cell wall orthologs	LP_TUS_5389	Guanine nucleotide-binding protein subunit beta-like protein	Guanine nucleotide-binding protein subunit beta-like protein OS=Medicago sativa GN=GB1 PE=2 SV=1	uniprot	GBLP_MEDSA#O24076	Medicago sativa	O24076	540	0	0.8	N/A	N/A	N/A	N/A
199	527 unique xylem orthologs	501 unique cell wall orthologs	LP_TUS_5435	Anthranilate N-benzoyltransferase protein 1	Anthranilate N-benzoyltransferase protein 1 OS=Dianthus caryophyllus GN=HCBT1 PE=1 SV=1	uniprot	HCBT1_DIACA#O24645	Dianthus caryophyllus	O24645	357	2e-97	0.43	N/A	N/A	GO:0047672,anthranilate N-benzoyltransferase activity; GO:0016747,transferase activity, transferring acyl groups other than amino-acyl groups; GO:0016740,transferase activity; GO:0008415,acyltransferase activity;	GO:0009813,flavonoid biosynthetic process;
200	527 unique xylem orthologs	501 unique cell wall orthologs	LP_TUS_5507	60S ribosomal protein L18-3	60S ribosomal protein L18-3 OS=Arabidopsis thaliana GN=RPL18C PE=2 SV=1	uniprot	RL183_ARATH#Q940B0	Arabidopsis thaliana	Q940B0	317	8e-86	0.85	N/A	GO:0030529,ribonucleoprotein complex; GO:0022626,cytosolic ribosome; GO:0005840,ribosome; GO:0005840,ribosome; GO:0005773,vacuole; GO:0005622,intracellular;	GO:0003735,structural constituent of ribosome;	GO:0006412,translation;
201	527 unique xylem orthologs	501 unique cell wall orthologs	LP_TUS_5534	Eukaryotic translation initiation factor 3 subunit K	Eukaryotic translation initiation factor 3 subunit K OS=Oryza sativa subsp. japonica GN=TIF3K1 PE=2 SV=1	uniprot	EIF3K_ORYSJ#Q94HF1	Oryza sativa subsp. japonica	Q94HF1	318	5e-86	0.7	N/A	GO:0005852,eukaryotic translation initiation factor 3 complex; GO:0005634,nucleus;	GO:0043022,ribosome binding; GO:0005488,binding; GO:0003743,translation initiation factor activity; GO:0003743,translation initiation factor activity; GO:0003743,translation initiation factor activity;	GO:0006446,regulation of translational initiation; GO:0006413,translational initiation; GO:0006412,translation;
202	527 unique xylem orthologs	501 unique cell wall orthologs	LP_TUS_5538	Uncharacterized protein yeiA	Uncharacterized protein yeiA OS=Escherichia coli (strain K12) GN=yeiA PE=3 SV=3	uniprot	YEIA_ECOLI#P25889	Escherichia coli (strain K12)	P25889	141	4e-33	0.41	N/A	GO:0005737,cytoplasm;	GO:0051539,4 iron, 4 sulfur cluster binding; GO:0051536,iron-sulfur cluster binding; GO:0051536,iron-sulfur cluster binding; GO:0051536,iron-sulfur cluster binding; GO:0046872,metal ion binding; GO:0016491,oxidoreductase activity; GO:0009055,electron carr	GO:0055114,oxidation reduction; GO:0008152,metabolic process; GO:0006222,UMP biosynthetic process; GO:0006207,'de novo' pyrimidine base biosynthetic process; GO:0006207,'de novo' pyrimidine base biosynthetic process;
203	527 unique xylem orthologs	501 unique cell wall orthologs	LP_TUS_5600	Replication factor C subunit 4	Replication factor C subunit 4 OS=Homo sapiens GN=RFC4 PE=1 SV=2	uniprot	RFC4_HUMAN#P35249	Homo sapiens	P35249	240	5e-63	0.58	N/A	GO:0005663,DNA replication factor C complex; GO:0005663,DNA replication factor C complex; GO:0005654,nucleoplasm; GO:0005634,nucleus; GO:0005634,nucleus; GO:0005634,nucleus;	GO:0017111,nucleoside-triphosphatase activity; GO:0005524,ATP binding; GO:0005524,ATP binding; GO:0005524,ATP binding; GO:0005515,protein binding; GO:0005515,protein binding; GO:0005515,protein binding; GO:0005515,protein binding; GO:0003689,DNA clamp loa	GO:0048015,phosphoinositide-mediated signaling; GO:0006297,nucleotide-excision repair, DNA gap filling; GO:0006281,DNA repair; GO:0006271,DNA strand elongation during DNA replication; GO:0006260,DNA replication; GO:0006260,DNA replication; GO:0006260,DNA
204	527 unique xylem orthologs	501 unique cell wall orthologs	LP_TUS_5672	Elongation factor 1-alpha	Elongation factor 1-alpha OS=Manihot esculenta GN=EF1 PE=3 SV=1	uniprot	EF1A_MANES#O49169	Manihot esculenta	O49169	849	0	0.95	N/A	GO:0005737,cytoplasm; GO:0005737,cytoplasm; GO:0005737,cytoplasm;	GO:0005525,GTP binding; GO:0005525,GTP binding; GO:0005525,GTP binding; GO:0005525,GTP binding; GO:0005525,GTP binding; GO:0003924,GTPase activity; GO:0003746,translation elongation factor activity; GO:0003746,translation elongation factor activity; GO:00	GO:0006414,translational elongation; GO:0006412,translation;
205	527 unique xylem orthologs	501 unique cell wall orthologs	LP_TUS_5685	ER lumen protein retaining receptor	ER lumen protein retaining receptor OS=Petunia hybrida GN=ERD2 PE=2 SV=1	uniprot	ERD2_PETHY#Q9ZTN2	Petunia hybrida	Q9ZTN2	347	5e-95	0.74	N/A	GO:0016021,integral to membrane; GO:0016021,integral to membrane; GO:0016020,membrane; GO:0005789,endoplasmic reticulum membrane; GO:0005783,endoplasmic reticulum;	GO:0046923,ER retention sequence binding; GO:0004872,receptor activity;	GO:0016192,vesicle-mediated transport; GO:0015031,protein transport; GO:0006810,transport; GO:0006621,protein retention in ER lumen;
206	527 unique xylem orthologs	501 unique cell wall orthologs	LP_TUS_5695	Glucan endo-1,3-beta-glucosidase 11	Putative glucan endo-1,3-beta-glucosidase 11 OS=Arabidopsis thaliana GN=At1g32860 PE=1 SV=1	uniprot	E1311_ARATH#Q8L868	Arabidopsis thaliana	Q8L868	288	4e-77	0.47	N/A	GO:0031225,anchored to membrane; GO:0016020,membrane; GO:0005886,plasma membrane; GO:0005886,plasma membrane; GO:0005886,plasma membrane; GO:0005618,cell wall; GO:0005576,extracellular region;	GO:0043169,cation binding; GO:0042973,glucan endo-1,3-beta-D-glucosidase activity; GO:0016798,hydrolase activity, acting on glycosyl bonds; GO:0016787,hydrolase activity; GO:0004553,hydrolase activity, hydrolyzing O-glycosyl compounds; GO:0003824,catalyti	GO:0008152,metabolic process; GO:0007047,cell wall organization; GO:0006952,defense response; GO:0005975,carbohydrate metabolic process; GO:0005975,carbohydrate metabolic process;
207	527 unique xylem orthologs	501 unique cell wall orthologs	LP_TUS_5752	Cathepsin B	Cathepsin B OS=Macaca fascicularis GN=CTSB PE=2 SV=1	uniprot	CATB_MACFA#Q4R5M2	Macaca fascicularis	Q4R5M2	244	6e-64	0.42	N/A	GO:0042470,melanosome; GO:0005764,lysosome; GO:0005764,lysosome;	GO:0016787,hydrolase activity; GO:0008234,cysteine-type peptidase activity; GO:0008234,cysteine-type peptidase activity; GO:0008234,cysteine-type peptidase activity; GO:0008234,cysteine-type peptidase activity; GO:0008233,peptidase activity; GO:0004197,cy	GO:0050790,regulation of catalytic activity; GO:0006508,proteolysis; GO:0006508,proteolysis;
208	527 unique xylem orthologs	501 unique cell wall orthologs	LP_TUS_5792	3-ketoacyl-CoA synthase 4	3-ketoacyl-CoA synthase 4 OS=Arabidopsis thaliana GN=KCS4 PE=2 SV=1	uniprot	KCS4_ARATH#Q9LN49	Arabidopsis thaliana	Q9LN49	272	1e-72	0.83	N/A	GO:0016021,integral to membrane; GO:0016020,membrane; GO:0016020,membrane; GO:0016020,membrane; GO:0016020,membrane;	GO:0016747,transferase activity, transferring acyl groups other than amino-acyl groups; GO:0016747,transferase activity, transferring acyl groups other than amino-acyl groups; GO:0016740,transferase activity; GO:0008415,acyltransferase activity; GO:000841	GO:0008152,metabolic process; GO:0008152,metabolic process; GO:0006633,fatty acid biosynthetic process; GO:0006633,fatty acid biosynthetic process;
209	527 unique xylem orthologs	501 unique cell wall orthologs	LP_TUS_5823	Pentatricopeptide repeat-containing protein At1g08070	Pentatricopeptide repeat-containing protein At1g08070 OS=Arabidopsis thaliana GN=PCMP-H12 PE=2 SV=1	uniprot	PPR21_ARATH#Q9LN01	Arabidopsis thaliana	Q9LN01	214	2e-55	0.59	N/A	N/A	N/A	N/A
210	527 unique xylem orthologs	501 unique cell wall orthologs	LP_TUS_5925	Cycloartenol synthase	Cycloartenol synthase OS=Arabidopsis thaliana GN=CAS1 PE=2 SV=2	uniprot	CAS1_ARATH#P38605	Arabidopsis thaliana	P38605	273	4e-73	0.77	5.4.99.8	N/A	GO:0016871,cycloartenol synthase activity; GO:0016853,isomerase activity; GO:0016829,lyase activity; GO:0003824,catalytic activity;	GO:0008152,metabolic process;
211	527 unique xylem orthologs	501 unique cell wall orthologs	LP_TUS_5976	LIM and UIM domain-containing At1g19270	LIM and UIM domain-containing At1g19270 OS=Arabidopsis thaliana GN=At1g19270 PE=2 SV=1	uniprot	Y1927_ARATH#P0C7Q8	Arabidopsis thaliana	P0C7Q8	293	5e-79	0.72	N/A	N/A	GO:0046872,metal ion binding; GO:0008270,zinc ion binding; GO:0008270,zinc ion binding; GO:0008270,zinc ion binding; GO:0008237,metallopeptidase activity;	GO:0006508,proteolysis;
212	527 unique xylem orthologs	501 unique cell wall orthologs	LP_TUS_5982	Cytochrome P450 704C1	Cytochrome P450 704C1 OS=Pinus taeda GN=CYP704C1 PE=2 SV=1	uniprot	C04C1_PINTA#Q50EK3	Pinus taeda	Q50EK3	614	0	1	N/A	GO:0016021,integral to membrane; GO:0016020,membrane; GO:0016020,membrane;	GO:0046872,metal ion binding; GO:0020037,heme binding; GO:0020037,heme binding; GO:0016491,oxidoreductase activity; GO:0009055,electron carrier activity; GO:0005506,iron ion binding; GO:0005506,iron ion binding; GO:0005506,iron ion binding; GO:0004497,mon	GO:0055114,oxidation reduction;
213	527 unique xylem orthologs	501 unique cell wall orthologs	LP_TUS_6175	Ankyrin repeat domain-containing protein 2	Ankyrin repeat domain-containing protein 2 OS=Arabidopsis thaliana GN=AKR2 PE=1 SV=2	uniprot	AKR2_ARATH#Q9SAR5	Arabidopsis thaliana	Q9SAR5	293	2e-78	0.57	N/A	N/A	N/A	N/A
214	527 unique xylem orthologs	501 unique cell wall orthologs	LP_TUS_6189	Ubiquitin carrier protein E2 36	Ubiquitin carrier protein E2 36 OS=Arabidopsis thaliana GN=UBC36 PE=1 SV=1	uniprot	UBC36_ARATH#Q9FZ48	Arabidopsis thaliana	Q9FZ48	306	1e-82	0.98	N/A	N/A	GO:0019787,small conjugating protein ligase activity; GO:0016874,ligase activity; GO:0004842,ubiquitin-protein ligase activity;	GO:0051246,regulation of protein metabolic process; GO:0043687,post-translational protein modification; GO:0006511,ubiquitin-dependent protein catabolic process;
215	527 unique xylem orthologs	501 unique cell wall orthologs	LP_TUS_6192	Ras-related protein ARA-4	Ras-related protein ARA-4 OS=Arabidopsis thaliana GN=ARA-4 PE=2 SV=1	uniprot	ARA4_ARATH#P28187	Arabidopsis thaliana	P28187	285	4e-76	0.67	N/A	GO:0016020,membrane; GO:0005886,plasma membrane; GO:0005886,plasma membrane;	GO:0005525,GTP binding; GO:0005525,GTP binding; GO:0005525,GTP binding; GO:0005525,GTP binding; GO:0000166,nucleotide binding;	GO:0015031,protein transport; GO:0007264,small GTPase mediated signal transduction; GO:0007264,small GTPase mediated signal transduction;
216	527 unique xylem orthologs	501 unique cell wall orthologs	LP_TUS_6209	Ferredoxin-thioredoxin reductase catalytic chain, chloroplastic	Ferredoxin-thioredoxin reductase catalytic chain, chloroplastic OS=Glycine max GN=FTRC PE=2 SV=1	uniprot	FTRC_SOYBN#O49856	Glycine max	O49856	215	3e-55	0.86	N/A	GO:0009536,plastid; GO:0009507,chloroplast;	GO:0051539,4 iron, 4 sulfur cluster binding; GO:0051536,iron-sulfur cluster binding; GO:0046872,metal ion binding; GO:0016491,oxidoreductase activity; GO:0008937,ferredoxin reductase activity; GO:0005506,iron ion binding;	GO:0055114,oxidation reduction;
217	527 unique xylem orthologs	501 unique cell wall orthologs	LP_TUS_6261	Coatomer subunit epsilon-1	Coatomer subunit epsilon-1 OS=Arabidopsis thaliana GN=At1g30630 PE=2 SV=1	uniprot	COPE1_ARATH#Q9SA78	Arabidopsis thaliana	Q9SA78	417	0	0.67	N/A	GO:0031410,cytoplasmic vesicle; GO:0030126,COPI vesicle coat; GO:0016020,membrane; GO:0005886,plasma membrane; GO:0005794,Golgi apparatus; GO:0005737,cytoplasm; GO:0005737,cytoplasm; GO:0000139,Golgi membrane;	GO:0005515,protein binding; GO:0005488,binding; GO:0005198,structural molecule activity;	GO:0016192,vesicle-mediated transport; GO:0015031,protein transport; GO:0006890,retrograde vesicle-mediated transport, Golgi to ER; GO:0006810,transport;
218	527 unique xylem orthologs	501 unique cell wall orthologs	LP_TUS_6325	Caffeic acid 3-O-methyltransferase	Caffeic acid 3-O-methyltransferase OS=Coffea canephora PE=2 SV=1	uniprot	COMT1_COFCA#Q8LL87	Coffea canephora	Q8LL87	263	2e-69	0.42	N/A	N/A	GO:0047763,caffeate O-methyltransferase activity; GO:0046983,protein dimerization activity; GO:0016740,transferase activity; GO:0008171,O-methyltransferase activity; GO:0008168,methyltransferase activity; GO:0008168,methyltransferase activity;	GO:0009809,lignin biosynthetic process;
219	527 unique xylem orthologs	501 unique cell wall orthologs	LP_TUS_6335	Alanine aminotransferase 2	Alanine aminotransferase 2 OS=Hordeum vulgare PE=2 SV=1	uniprot	ALA2_HORVU#P52894	Hordeum vulgare	P52894	382	0	0.75	2.6.1.2	N/A	GO:0030170,pyridoxal phosphate binding; GO:0030170,pyridoxal phosphate binding; GO:0030170,pyridoxal phosphate binding; GO:0016847,1-aminocyclopropane-1-carboxylate synthase activity; GO:0016769,transferase activity, transferring nitrogenous groups; GO:00	GO:0009058,biosynthetic process; GO:0009058,biosynthetic process;
220	527 unique xylem orthologs	501 unique cell wall orthologs	LP_TUS_6348	Urease accessory protein ureG	Urease accessory protein ureG OS=Anaeromyxobacter sp. (strain Fw109-5) GN=ureG PE=3 SV=1	uniprot	UREG_ANADF#A7HHN3	Anaeromyxobacter sp. (strain Fw109-5)	A7HHN3	301	3e-81	0.64	N/A	GO:0005737,cytoplasm; GO:0005737,cytoplasm; GO:0005737,cytoplasm;	GO:0016151,nickel ion binding; GO:0016151,nickel ion binding; GO:0016151,nickel ion binding; GO:0005525,GTP binding; GO:0005524,ATP binding; GO:0000166,nucleotide binding;	N/A
221	527 unique xylem orthologs	501 unique cell wall orthologs	LP_TUS_6405	Charged multivesicular body protein 3	Charged multivesicular body protein 3 OS=Mus musculus GN=Vps24 PE=1 SV=3	uniprot	CHMP3_MOUSE#Q9CQ10	Mus musculus	Q9CQ10	145	5e-34	0.37	N/A	GO:0016020,membrane; GO:0016020,membrane; GO:0005737,cytoplasm;	N/A	GO:0015031,protein transport; GO:0015031,protein transport; GO:0006810,transport;
222	527 unique xylem orthologs	501 unique cell wall orthologs	LP_TUS_6432	26S protease regulatory subunit 8	26S protease regulatory subunit 8 OS=Rattus norvegicus GN=Psmc5 PE=1 SV=1	uniprot	PRS8_RAT#P62198	Rattus norvegicus	P62198	634	0	0.81	N/A	GO:0043234,protein complex; GO:0005829,cytosol; GO:0005737,cytoplasm; GO:0005737,cytoplasm; GO:0005737,cytoplasm; GO:0005737,cytoplasm; GO:0005634,nucleus; GO:0005634,nucleus; GO:0005634,nucleus; GO:0005634,nucleus; GO:0000502,proteasome complex;	GO:0031531,thyrotropin-releasing hormone receptor binding; GO:0017111,nucleoside-triphosphatase activity; GO:0016787,hydrolase activity; GO:0008134,transcription factor binding; GO:0005524,ATP binding; GO:0005524,ATP binding; GO:0005524,ATP binding; GO:00	GO:0043161,proteasomal ubiquitin-dependent protein catabolic process; GO:0030163,protein catabolic process; GO:0016481,negative regulation of transcription;
223	527 unique xylem orthologs	501 unique cell wall orthologs	LP_TUS_6439	Cytokinin-O-glucosyltransferase 2	Cytokinin-O-glucosyltransferase 2 OS=Arabidopsis thaliana GN=UGT85A1 PE=2 SV=1	uniprot	COGT2_ARATH#Q9SK82	Arabidopsis thaliana	Q9SK82	426	0	0.45	N/A	N/A	GO:0016758,transferase activity, transferring hexosyl groups; GO:0016757,transferase activity, transferring glycosyl groups; GO:0016740,transferase activity;	GO:0008152,metabolic process;
224	527 unique xylem orthologs	501 unique cell wall orthologs	LP_TUS_6483	SH3 domain-containing protein PJ696.02	SH3 domain-containing protein PJ696.02 OS=Schizosaccharomyces pombe GN=SPAPJ696.02 PE=1 SV=1	uniprot	YIE2_SCHPO#Q9URW6	Schizosaccharomyces pombe	Q9URW6	125	1e-28	0.44	N/A	N/A	N/A	N/A
225	527 unique xylem orthologs	501 unique cell wall orthologs	LP_TUS_6490	WD-40 repeat protein-like	similar to UP|Q7EYE2 (Q7EYE2) WD-40 repeat protein-like, partial (17%)	TIGR_all_TC	PGI.072705#TC74696		TC74696	1439	0	1	N/A	N/A	N/A	N/A
226	527 unique xylem orthologs	501 unique cell wall orthologs	LP_TUS_6499	Calcium-binding mitochondrial carrier protein SCaMC-1-B	Calcium-binding mitochondrial carrier protein SCaMC-1-B OS=Xenopus laevis GN=slc25a24-B PE=2 SV=1	uniprot	SCM1B_XENLA#Q7T0U6	Xenopus laevis	Q7T0U6	174	6e-43	0.35	N/A	GO:0016021,integral to membrane; GO:0016020,membrane; GO:0016020,membrane; GO:0016020,membrane; GO:0005743,mitochondrial inner membrane; GO:0005743,mitochondrial inner membrane; GO:0005743,mitochondrial inner membrane; GO:0005743,mitochondrial inner membr	GO:0005509,calcium ion binding; GO:0005509,calcium ion binding; GO:0005509,calcium ion binding; GO:0005488,binding; GO:0005488,binding; GO:0005488,binding; GO:0005488,binding;	GO:0006839,mitochondrial transport; GO:0006810,transport; GO:0006810,transport; GO:0006810,transport; GO:0006810,transport;
227	527 unique xylem orthologs	501 unique cell wall orthologs	LP_TUS_6563	60S ribosomal protein L13-1	60S ribosomal protein L13-1 OS=Arabidopsis thaliana GN=RPL13B PE=1 SV=1	uniprot	RL131_ARATH#P41127	Arabidopsis thaliana	P41127	302	2e-81	0.73	N/A	GO:0030529,ribonucleoprotein complex; GO:0005840,ribosome; GO:0005840,ribosome; GO:0005737,cytoplasm; GO:0005737,cytoplasm; GO:0005622,intracellular;	GO:0003735,structural constituent of ribosome;	GO:0006412,translation;
228	527 unique xylem orthologs	501 unique cell wall orthologs	LP_TUS_6569	1,2-dihydroxy-3-keto-5-methylthiopentene dioxygenase 3	1,2-dihydroxy-3-keto-5-methylthiopentene dioxygenase 3 OS=Arabidopsis thaliana GN=ARD3 PE=2 SV=1	uniprot	ARD3_ARATH#Q8W108	Arabidopsis thaliana	Q8W108	286	2e-76	0.69	N/A	N/A	GO:0051213,dioxygenase activity; GO:0046872,metal ion binding; GO:0046872,metal ion binding; GO:0016702,oxidoreductase activity, acting on single donors with incorporation of molecular oxygen, incorporation of two atoms of oxygen; GO:0016491,oxidoreductas	GO:0055114,oxidation reduction; GO:0019509,methionine salvage; GO:0009086,methionine biosynthetic process; GO:0008652,amino acid biosynthetic process;
229	527 unique xylem orthologs	501 unique cell wall orthologs	LP_TUS_6570	Caffeoyl-CoA O-methyltransferase	Caffeoyl-CoA O-methyltransferase OS=Pinus taeda GN=CCOAOMT PE=2 SV=1	uniprot	CAMT_PINTA#Q9ZTT5	Pinus taeda	Q9ZTT5	508	0	0.98	N/A	N/A	GO:0046872,metal ion binding; GO:0042409,caffeoyl-CoA O-methyltransferase activity; GO:0016740,transferase activity; GO:0008171,O-methyltransferase activity; GO:0008168,methyltransferase activity;	GO:0009809,lignin biosynthetic process;
230	527 unique xylem orthologs	501 unique cell wall orthologs	LP_TUS_6601	AP-3 complex subunit sigma-1	AP-3 complex subunit sigma-1 OS=Mus musculus GN=Ap3s1 PE=1 SV=2	uniprot	AP3S1_MOUSE#Q9DCR2	Mus musculus	Q9DCR2	168	1e-41	0.52	N/A	GO:0031410,cytoplasmic vesicle; GO:0030659,cytoplasmic vesicle membrane; GO:0030117,membrane coat; GO:0016020,membrane; GO:0005802,trans-Golgi network; GO:0005794,Golgi apparatus; GO:0005794,Golgi apparatus;	GO:0008565,protein transporter activity; GO:0005515,protein binding; GO:0005515,protein binding;	GO:0016192,vesicle-mediated transport; GO:0016192,vesicle-mediated transport; GO:0015031,protein transport; GO:0015031,protein transport; GO:0006886,intracellular protein transport; GO:0006886,intracellular protein transport; GO:0006810,transport; GO:0006
231	527 unique xylem orthologs	501 unique cell wall orthologs	LP_TUS_6623	Mitochondrial import inner membrane translocase subunit Tim17	Mitochondrial import inner membrane translocase subunit Tim17 OS=Arabidopsis thaliana GN=TIM17 PE=2 SV=2	uniprot	TIM17_ARATH#Q9SP35	Arabidopsis thaliana	Q9SP35	195	1e-49	0.61	N/A	GO:0016021,integral to membrane; GO:0016020,membrane; GO:0005743,mitochondrial inner membrane; GO:0005743,mitochondrial inner membrane; GO:0005743,mitochondrial inner membrane; GO:0005739,mitochondrion;	GO:0008565,protein transporter activity;	GO:0065002,intracellular protein transmembrane transport; GO:0015031,protein transport; GO:0015031,protein transport; GO:0006810,transport;
232	527 unique xylem orthologs	501 unique cell wall orthologs	LP_TUS_6666	N-acetyltransferase 5 homolog	N-acetyltransferase 5 homolog OS=Dictyostelium discoideum GN=nat5 PE=3 SV=2	uniprot	NAT5_DICDI#Q8SSN5	Dictyostelium discoideum	Q8SSN5	156	6e-38	0.61	N/A	N/A	GO:0016740,transferase activity; GO:0008415,acyltransferase activity; GO:0008080,N-acetyltransferase activity;	GO:0008152,metabolic process;
233	527 unique xylem orthologs	501 unique cell wall orthologs	LP_TUS_6672	Oxygen-evolving enhancer protein 1, chloroplastic	Oxygen-evolving enhancer protein 1, chloroplastic OS=Nicotiana tabacum GN=PSBO PE=2 SV=1	uniprot	PSBO_TOBAC#Q40459	Nicotiana tabacum	Q40459	239	3e-63	0.88	N/A	GO:0019898,extrinsic to membrane; GO:0016020,membrane; GO:0009654,oxygen evolving complex; GO:0009579,thylakoid; GO:0009536,plastid; GO:0009523,photosystem II; GO:0009507,chloroplast;	GO:0030145,manganese ion binding; GO:0005509,calcium ion binding;	GO:0042549,photosystem II stabilization; GO:0015979,photosynthesis; GO:0015979,photosynthesis;
234	527 unique xylem orthologs		LP_TUS_6704	ATP-dependent Clp protease proteolytic subunit 2, mitochondrial	ATP-dependent Clp protease proteolytic subunit 2, mitochondrial OS=Arabidopsis thaliana GN=CLPP2 PE=1 SV=1	uniprot	CLPP2_ARATH#Q9FN42	Arabidopsis thaliana	Q9FN42	242	1e-63	0.76	N/A	GO:0009532,plastid stroma; GO:0005739,mitochondrion; GO:0005739,mitochondrion;	GO:0016787,hydrolase activity; GO:0008233,peptidase activity; GO:0004252,serine-type endopeptidase activity; GO:0004252,serine-type endopeptidase activity;	GO:0006508,proteolysis;
235	527 unique xylem orthologs	501 unique cell wall orthologs	LP_TUS_6837	Malate dehydrogenase, mitochondrial	Malate dehydrogenase, mitochondrial OS=Citrullus lanatus GN=MMDH PE=1 SV=1	uniprot	MDHM_CITLA#P17783	Citrullus lanatus	P17783	478	0	0.71	1.1.1.37	GO:0005759,mitochondrial matrix; GO:0005739,mitochondrion;	GO:0030060,L-malate dehydrogenase activity; GO:0030060,L-malate dehydrogenase activity; GO:0016616,oxidoreductase activity, acting on the CH-OH group of donors, NAD or NADP as acceptor; GO:0016615,malate dehydrogenase activity; GO:0016491,oxidoreductase a	GO:0055114,oxidation reduction; GO:0044262,cellular carbohydrate metabolic process; GO:0008152,metabolic process; GO:0006108,malate metabolic process; GO:0006108,malate metabolic process; GO:0006099,tricarboxylic acid cycle; GO:0006096,glycolysis; GO:0005
236	527 unique xylem orthologs	501 unique cell wall orthologs	LP_TUS_6885	26S proteasome non-ATPase regulatory subunit 3	Probable 26S proteasome non-ATPase regulatory subunit 3 OS=Daucus carota GN=21D7 PE=1 SV=2	uniprot	PSMD3_DAUCA#Q06364	Daucus carota	Q06364	273	1e-72	0.77	N/A	GO:0043234,protein complex; GO:0005829,cytosol; GO:0005634,nucleus; GO:0005634,nucleus; GO:0000502,proteasome complex;	GO:0030234,enzyme regulator activity;	GO:0042176,regulation of protein catabolic process;
237	527 unique xylem orthologs	501 unique cell wall orthologs	LP_TUS_6902	Peroxidase 28	Peroxidase 28 OS=Arabidopsis thaliana GN=PER28 PE=2 SV=1	uniprot	PER28_ARATH#Q9SS67	Arabidopsis thaliana	Q9SS67	216	7e-56	0.6	N/A	GO:0005576,extracellular region; GO:0005576,extracellular region;	GO:0046872,metal ion binding; GO:0020037,heme binding; GO:0020037,heme binding; GO:0020037,heme binding; GO:0016491,oxidoreductase activity; GO:0009055,electron carrier activity; GO:0005509,calcium ion binding; GO:0005506,iron ion binding; GO:0004601,pero	GO:0055114,oxidation reduction; GO:0042744,hydrogen peroxide catabolic process; GO:0006979,response to oxidative stress; GO:0006979,response to oxidative stress; GO:0006979,response to oxidative stress;
238	527 unique xylem orthologs	501 unique cell wall orthologs	LP_TUS_7008	Rac-like GTP-binding protein 7	Rac-like GTP-binding protein 7 OS=Oryza sativa subsp. japonica GN=RAC7 PE=2 SV=1	uniprot	RAC7_ORYSJ#Q6Z7L8	Oryza sativa subsp. japonica	Q6Z7L8	342	3e-93	0.93	N/A	GO:0016020,membrane; GO:0016020,membrane; GO:0005737,cytoplasm; GO:0005737,cytoplasm; GO:0005622,intracellular;	GO:0005525,GTP binding; GO:0005525,GTP binding; GO:0005525,GTP binding; GO:0005525,GTP binding; GO:0000166,nucleotide binding;	GO:0007264,small GTPase mediated signal transduction; GO:0007264,small GTPase mediated signal transduction;
239	527 unique xylem orthologs	501 unique cell wall orthologs	LP_TUS_7070	Proteasome subunit alpha type-6	Proteasome subunit alpha type-6 OS=Nicotiana tabacum GN=PAA1 PE=2 SV=1	uniprot	PSA6_TOBAC#Q9XG77	Nicotiana tabacum	Q9XG77	323	4e-88	0.84	3.4.25.1	GO:0043234,protein complex; GO:0005839,proteasome core complex; GO:0005839,proteasome core complex; GO:0005829,cytosol; GO:0005737,cytoplasm; GO:0005737,cytoplasm; GO:0005634,nucleus; GO:0005634,nucleus;	GO:0016787,hydrolase activity; GO:0008233,peptidase activity; GO:0004298,threonine-type endopeptidase activity; GO:0004298,threonine-type endopeptidase activity; GO:0004175,endopeptidase activity;	GO:0006511,ubiquitin-dependent protein catabolic process; GO:0006511,ubiquitin-dependent protein catabolic process;
240	527 unique xylem orthologs		LP_TUS_7105	NADH-ubiquinone oxidoreductase 20 kDa subunit, mitochondrial	NADH-ubiquinone oxidoreductase 20 kDa subunit, mitochondrial OS=Arabidopsis thaliana GN=At5g11770 PE=1 SV=1	uniprot	NDUS7_ARATH#Q42577	Arabidopsis thaliana	Q42577	218	1e-56	0.63	1.6.5.3	GO:0005746,mitochondrial respiratory chain; GO:0005739,mitochondrion; GO:0005739,mitochondrion;	GO:0051539,4 iron, 4 sulfur cluster binding; GO:0051539,4 iron, 4 sulfur cluster binding; GO:0051536,iron-sulfur cluster binding; GO:0046872,metal ion binding; GO:0016651,oxidoreductase activity, acting on NADH or NADPH; GO:0016491,oxidoreductase activity	GO:0055114,oxidation reduction; GO:0022900,electron transport chain; GO:0006810,transport; GO:0006120,mitochondrial electron transport, NADH to ubiquinone; GO:0006120,mitochondrial electron transport, NADH to ubiquinone;
241	527 unique xylem orthologs	501 unique cell wall orthologs	LP_TUS_7108	Protein arginine N-methyltransferase 1	Probable protein arginine N-methyltransferase 1 OS=Oryza sativa subsp. japonica GN=PRMT1 PE=2 SV=1	uniprot	ANM1_ORYSJ#Q0J2C6	Oryza sativa subsp. japonica	Q0J2C6	294	2e-79	0.78	N/A	GO:0005634,nucleus; GO:0005634,nucleus;	GO:0016740,transferase activity; GO:0008168,methyltransferase activity;	N/A
242	527 unique xylem orthologs	501 unique cell wall orthologs	LP_TUS_7115	60S ribosomal protein L27-2	60S ribosomal protein L27-2 OS=Arabidopsis thaliana GN=RPL27B PE=2 SV=2	uniprot	RL272_ARATH#Q8LCL3	Arabidopsis thaliana	Q8LCL3	219	9e-57	0.77	N/A	GO:0030529,ribonucleoprotein complex; GO:0005840,ribosome; GO:0005840,ribosome; GO:0005622,intracellular;	GO:0003735,structural constituent of ribosome;	GO:0006412,translation;
243	527 unique xylem orthologs	501 unique cell wall orthologs	LP_TUS_7131	Xylosyltransferase 1	Xylosyltransferase 1 OS=Pan troglodytes GN=XYLT1 PE=2 SV=1	uniprot	XYLT1_PANTR#Q5QQ57	Pan troglodytes	Q5QQ57	68.2	2e-11	0.32	N/A	GO:0016021,integral to membrane; GO:0016020,membrane; GO:0016020,membrane; GO:0005794,Golgi apparatus; GO:0005789,endoplasmic reticulum membrane; GO:0005783,endoplasmic reticulum; GO:0000139,Golgi membrane;	GO:0030158,protein xylosyltransferase activity; GO:0016757,transferase activity, transferring glycosyl groups; GO:0016740,transferase activity; GO:0008375,acetylglucosaminyltransferase activity;	N/A
244	527 unique xylem orthologs	501 unique cell wall orthologs	LP_TUS_7132	ATP-binding cassette sub-family F member 2	ATP-binding cassette sub-family F member 2 OS=Mus musculus GN=Abcf2 PE=2 SV=1	uniprot	ABCF2_MOUSE#Q99LE6	Mus musculus	Q99LE6	669	0	0.59	N/A	N/A	GO:0017111,nucleoside-triphosphatase activity; GO:0016887,ATPase activity; GO:0016887,ATPase activity; GO:0005524,ATP binding; GO:0005524,ATP binding; GO:0005524,ATP binding; GO:0000166,nucleotide binding; GO:0000166,nucleotide binding;	N/A
245	527 unique xylem orthologs	501 unique cell wall orthologs	LP_TUS_7144	Gamma-glutamyl hydrolase	Gamma-glutamyl hydrolase OS=Arabidopsis thaliana GN=GGH PE=1 SV=2	uniprot	GGH_ARATH#O65355	Arabidopsis thaliana	O65355	292	1e-78	0.55	3.4.19.9	GO:0005618,cell wall; GO:0005618,cell wall; GO:0005615,extracellular space; GO:0005576,extracellular region;	GO:0034722,gamma-glutamyl-peptidase activity; GO:0016787,hydrolase activity; GO:0016787,hydrolase activity; GO:0008242,omega peptidase activity; GO:0008242,omega peptidase activity; GO:0003824,catalytic activity; GO:0003824,catalytic activity;	GO:0006541,glutamine metabolic process; GO:0006541,glutamine metabolic process; GO:0006541,glutamine metabolic process;
246	527 unique xylem orthologs		LP_TUS_7163	NEDD4-binding protein 2	NEDD4-binding protein 2 OS=Homo sapiens GN=N4BP2 PE=1 SV=2	uniprot	N4BP2_HUMAN#Q86UW6	Homo sapiens	Q86UW6	64.3	3e-10	0.28	N/A	GO:0005737,cytoplasm; GO:0005737,cytoplasm;	GO:0046404,ATP-dependent polydeoxyribonucleotide 5'-hydroxyl-kinase activity; GO:0016787,hydrolase activity; GO:0005524,ATP binding; GO:0005524,ATP binding; GO:0005515,protein binding; GO:0004519,endonuclease activity; GO:0000166,nucleotide binding;	N/A
247	527 unique xylem orthologs	501 unique cell wall orthologs	LP_TUS_7191	Ubiquitin thioesterase OTU1	Ubiquitin thioesterase OTU1 OS=Danio rerio GN=yod1 PE=2 SV=1	uniprot	OTU1_DANRE#Q567B1	Danio rerio	Q567B1	178	2e-44	0.51	N/A	GO:0005622,intracellular;	GO:0046872,metal ion binding; GO:0016787,hydrolase activity; GO:0016289,CoA hydrolase activity; GO:0008270,zinc ion binding; GO:0008270,zinc ion binding; GO:0008234,cysteine-type peptidase activity; GO:0008233,peptidase activity;	GO:0006519,cellular amino acid and derivative metabolic process; GO:0006511,ubiquitin-dependent protein catabolic process; GO:0006464,protein modification process;
248	527 unique xylem orthologs	501 unique cell wall orthologs	LP_TUS_7199	Protein disulfide-isomerase	Protein disulfide-isomerase OS=Ricinus communis PE=2 SV=1	uniprot	PDI_RICCO#Q43116	Ricinus communis	Q43116	408	0	0.58	5.3.4.1	GO:0005788,endoplasmic reticulum lumen; GO:0005783,endoplasmic reticulum; GO:0005783,endoplasmic reticulum; GO:0005783,endoplasmic reticulum;	GO:0016853,isomerase activity; GO:0016853,isomerase activity; GO:0016853,isomerase activity; GO:0003756,protein disulfide isomerase activity;	GO:0045454,cell redox homeostasis; GO:0045454,cell redox homeostasis; GO:0045454,cell redox homeostasis; GO:0045454,cell redox homeostasis;
249	527 unique xylem orthologs	501 unique cell wall orthologs	LP_TUS_7205	Tubulin alpha-6 chain	Tubulin alpha-6 chain OS=Zea mays GN=TUBA6 PE=2 SV=1	uniprot	TBA6_MAIZE#P33627	Zea mays	P33627	326	5e-89	0.85	N/A	GO:0043234,protein complex; GO:0043234,protein complex; GO:0005874,microtubule; GO:0005874,microtubule; GO:0005874,microtubule;	GO:0005525,GTP binding; GO:0005525,GTP binding; GO:0005525,GTP binding; GO:0005525,GTP binding; GO:0005198,structural molecule activity; GO:0003924,GTPase activity; GO:0000166,nucleotide binding;	GO:0051258,protein polymerization; GO:0051258,protein polymerization; GO:0007018,microtubule-based movement; GO:0007017,microtubule-based process;
250	527 unique xylem orthologs	501 unique cell wall orthologs	LP_TUS_7208	NADPH--cytochrome P450 reductase	NADPH--cytochrome P450 reductase OS=Phaseolus aureus PE=1 SV=1	uniprot	NCPR_PHAAU#P37116	Phaseolus aureus	P37116	314	2e-85	0.76	1.6.2.4	GO:0016020,membrane; GO:0005789,endoplasmic reticulum membrane; GO:0005783,endoplasmic reticulum;	GO:0016491,oxidoreductase activity; GO:0016491,oxidoreductase activity; GO:0016491,oxidoreductase activity; GO:0016491,oxidoreductase activity; GO:0016491,oxidoreductase activity; GO:0016491,oxidoreductase activity; GO:0010181,FMN binding; GO:0010181,FMN	GO:0055114,oxidation reduction;
251	527 unique xylem orthologs	501 unique cell wall orthologs	LP_TUS_7244	2-oxoglutarate dehydrogenase E1 component, mitochondrial	2-oxoglutarate dehydrogenase E1 component, mitochondrial OS=Xenopus laevis GN=ogdh PE=2 SV=1	uniprot	ODO1_XENLA#Q6P6Z8	Xenopus laevis	Q6P6Z8	139	5e-33	0.49	N/A	GO:0005759,mitochondrial matrix; GO:0005739,mitochondrion;	GO:0030976,thiamin pyrophosphate binding; GO:0016624,oxidoreductase activity, acting on the aldehyde or oxo group of donors, disulfide as acceptor; GO:0016491,oxidoreductase activity; GO:0004591,oxoglutarate dehydrogenase (succinyl-transferring) activity;	GO:0055114,oxidation reduction; GO:0008152,metabolic process; GO:0006096,glycolysis; GO:0006096,glycolysis;
252	527 unique xylem orthologs	501 unique cell wall orthologs	LP_TUS_7286	Acetyl-CoA acetyltransferase, cytosolic 2	Probable acetyl-CoA acetyltransferase, cytosolic 2 OS=Arabidopsis thaliana GN=At5g47720 PE=2 SV=1	uniprot	THIC2_ARATH#Q9FIK7	Arabidopsis thaliana	Q9FIK7	206	6e-53	0.86	N/A	GO:0005737,cytoplasm; GO:0005737,cytoplasm;	GO:0016740,transferase activity; GO:0008415,acyltransferase activity; GO:0003985,acetyl-CoA C-acetyltransferase activity; GO:0003824,catalytic activity; GO:0003824,catalytic activity;	GO:0008152,metabolic process; GO:0008152,metabolic process;
253	527 unique xylem orthologs	501 unique cell wall orthologs	LP_TUS_7329	Serine/threonine-protein kinase HT1	Serine/threonine-protein kinase HT1 OS=Arabidopsis thaliana GN=HT1 PE=1 SV=1	uniprot	HT1_ARATH#Q2MHE4	Arabidopsis thaliana	Q2MHE4	101	3e-21	0.46	N/A	N/A	GO:0016740,transferase activity; GO:0016301,kinase activity; GO:0005524,ATP binding; GO:0005524,ATP binding; GO:0005524,ATP binding; GO:0004713,protein tyrosine kinase activity; GO:0004674,protein serine/threonine kinase activity; GO:0004674,protein serin	GO:0006468,protein amino acid phosphorylation; GO:0006468,protein amino acid phosphorylation; GO:0006468,protein amino acid phosphorylation;
254	527 unique xylem orthologs	501 unique cell wall orthologs	LP_TUS_7417	Heterogeneous nuclear ribonucleoprotein F	Heterogeneous nuclear ribonucleoprotein F OS=Macaca fascicularis GN=HNRNPF PE=2 SV=3	uniprot	HNRPF_MACFA#Q60HC3	Macaca fascicularis	Q60HC3	118	9e-26	0.35	N/A	GO:0030529,ribonucleoprotein complex; GO:0005681,spliceosome; GO:0005634,nucleus;	GO:0003723,RNA binding; GO:0003676,nucleic acid binding; GO:0000166,nucleotide binding;	GO:0008380,RNA splicing; GO:0006397,mRNA processing;
255	527 unique xylem orthologs	501 unique cell wall orthologs	LP_TUS_7448	Glutamine synthetase nodule isozyme	Glutamine synthetase nodule isozyme OS=Vigna aconitifolia PE=2 SV=1	uniprot	GLNA_VIGAC#P32289	Vigna aconitifolia	P32289	622	0	0.84	6.3.1.2	GO:0005737,cytoplasm; GO:0005737,cytoplasm;	GO:0016874,ligase activity; GO:0004356,glutamate-ammonia ligase activity; GO:0004356,glutamate-ammonia ligase activity; GO:0004356,glutamate-ammonia ligase activity; GO:0003824,catalytic activity;	GO:0009399,nitrogen fixation; GO:0006807,nitrogen compound metabolic process; GO:0006807,nitrogen compound metabolic process; GO:0006542,glutamine biosynthetic process;
256	527 unique xylem orthologs	501 unique cell wall orthologs	LP_TUS_7497	Dolichyl-diphosphooligosaccharide--protein glycosyltransferase 48 kDa subunit	Dolichyl-diphosphooligosaccharide--protein glycosyltransferase 48 kDa subunit OS=Gallus gallus GN=DDOST PE=1 SV=1	uniprot	OST48_CHICK#P48440	Gallus gallus	P48440	141	2e-33	0.52	2.4.1.119	GO:0016021,integral to membrane; GO:0016020,membrane; GO:0005792,microsome; GO:0005789,endoplasmic reticulum membrane; GO:0005789,endoplasmic reticulum membrane; GO:0005783,endoplasmic reticulum;	GO:0016740,transferase activity; GO:0005515,protein binding; GO:0004579,dolichyl-diphosphooligosaccharide-protein glycotransferase activity; GO:0004579,dolichyl-diphosphooligosaccharide-protein glycotransferase activity; GO:0004579,dolichyl-diphosphooligo	GO:0042110,T cell activation; GO:0034097,response to cytokine stimulus; GO:0018279,protein amino acid N-linked glycosylation via asparagine; GO:0006496,protein amino acid terminal N-glycosylation;
257	527 unique xylem orthologs	501 unique cell wall orthologs	LP_TUS_7500	Exostosin-1	Exostosin-1 OS=Drosophila melanogaster GN=ttv PE=1 SV=1	uniprot	EXT1_DROME#Q9V730	Drosophila melanogaster	Q9V730	60.1	4e-08	0.34	N/A	GO:0016021,integral to membrane; GO:0016021,integral to membrane; GO:0016020,membrane; GO:0016020,membrane; GO:0005794,Golgi apparatus; GO:0005794,Golgi apparatus; GO:0005794,Golgi apparatus; GO:0005789,endoplasmic reticulum membrane; GO:0005783,endoplasm	GO:0050509,N-acetylglucosaminyl-proteoglycan 4-beta-glucuronosyltransferase activity; GO:0050509,N-acetylglucosaminyl-proteoglycan 4-beta-glucuronosyltransferase activity; GO:0050508,glucuronosyl-N-acetylglucosaminyl-proteoglycan 4-alpha-N-acetylglucosami	GO:0030210,heparin biosynthetic process; GO:0016055,Wnt receptor signaling pathway; GO:0016055,Wnt receptor signaling pathway; GO:0016055,Wnt receptor signaling pathway; GO:0016055,Wnt receptor signaling pathway; GO:0015014,heparan sulfate proteoglycan bi
258	527 unique xylem orthologs	501 unique cell wall orthologs	LP_TUS_7507	60S ribosomal protein L23	60S ribosomal protein L23 OS=Arabidopsis thaliana GN=RPL23A PE=2 SV=3	uniprot	RL23_ARATH#P49690	Arabidopsis thaliana	P49690	278	2e-74	0.96	N/A	GO:0030529,ribonucleoprotein complex; GO:0005840,ribosome; GO:0005840,ribosome; GO:0005622,intracellular;	GO:0003735,structural constituent of ribosome;	GO:0006412,translation;
259	527 unique xylem orthologs	501 unique cell wall orthologs	LP_TUS_7525	Succinate dehydrogenase [ubiquinone] iron-sulfur subunit 1, mitochondrial	Succinate dehydrogenase [ubiquinone] iron-sulfur subunit 1, mitochondrial OS=Arabidopsis thaliana GN=SDH2-1 PE=1 SV=2	uniprot	DHSB1_ARATH#Q8LBZ7	Arabidopsis thaliana	Q8LBZ7	254	2e-67	0.78	N/A	GO:0016020,membrane; GO:0005743,mitochondrial inner membrane; GO:0005743,mitochondrial inner membrane; GO:0005739,mitochondrion;	GO:0051539,4 iron, 4 sulfur cluster binding; GO:0051538,3 iron, 4 sulfur cluster binding; GO:0051537,2 iron, 2 sulfur cluster binding; GO:0051536,iron-sulfur cluster binding; GO:0051536,iron-sulfur cluster binding; GO:0051536,iron-sulfur cluster binding;	GO:0055114,oxidation reduction; GO:0022900,electron transport chain; GO:0006810,transport; GO:0006099,tricarboxylic acid cycle; GO:0006099,tricarboxylic acid cycle;
260	527 unique xylem orthologs	501 unique cell wall orthologs	LP_TUS_7551	60S ribosomal protein L15-2	60S ribosomal protein L15-2 OS=Picea mariana GN=SB62 PE=2 SV=1	uniprot	RL15B_PICMA#O65082	Picea mariana	O65082	357	3e-98	0.87	N/A	GO:0030529,ribonucleoprotein complex; GO:0005840,ribosome; GO:0005840,ribosome; GO:0005622,intracellular;	GO:0003735,structural constituent of ribosome;	GO:0006412,translation;
261	527 unique xylem orthologs	501 unique cell wall orthologs	LP_TUS_7556	Charged multivesicular body protein 1a	Charged multivesicular body protein 1a OS=Danio rerio GN=chmp1a PE=2 SV=1	uniprot	CHM1A_DANRE#Q6PHF0	Danio rerio	Q6PHF0	121	3e-27	0.41	N/A	GO:0005737,cytoplasm; GO:0005737,cytoplasm;	N/A	GO:0015031,protein transport; GO:0015031,protein transport; GO:0006810,transport;
262	527 unique xylem orthologs	501 unique cell wall orthologs	LP_TUS_7570	1-phosphatidylinositol phosphodiesterase	1-phosphatidylinositol phosphodiesterase OS=Listeria monocytogenes GN=plcA PE=1 SV=1	uniprot	PLC_LISMO#P34024	Listeria monocytogenes	P34024	54.7	7e-07	0.31	3.1.4.10	GO:0005737,cytoplasm; GO:0005737,cytoplasm; GO:0005576,extracellular region; GO:0005576,extracellular region;	GO:0016829,lyase activity; GO:0008081,phosphoric diester hydrolase activity; GO:0004629,phospholipase C activity; GO:0004436,phosphatidylinositol diacylglycerol-lyase activity;	GO:0016042,lipid catabolic process; GO:0009405,pathogenesis; GO:0007242,intracellular signaling cascade; GO:0006629,lipid metabolic process; GO:0006629,lipid metabolic process;
263	527 unique xylem orthologs	501 unique cell wall orthologs	LP_TUS_7578	Xyloglucan endotransglucosylase/hydrolase protein 9	Xyloglucan endotransglucosylase/hydrolase protein 9 OS=Arabidopsis thaliana GN=XTH9 PE=2 SV=2	uniprot	XTH9_ARATH#Q8LDW9	Arabidopsis thaliana	Q8LDW9	219	1e-56	0.57	N/A	GO:0048046,apoplast; GO:0048046,apoplast; GO:0005618,cell wall; GO:0005618,cell wall; GO:0005576,extracellular region;	GO:0016798,hydrolase activity, acting on glycosyl bonds; GO:0016787,hydrolase activity; GO:0016762,xyloglucan:xyloglucosyl transferase activity; GO:0016762,xyloglucan:xyloglucosyl transferase activity; GO:0016740,transferase activity; GO:0004553,hydrolase	GO:0008152,metabolic process; GO:0007047,cell wall organization; GO:0006073,glucan metabolic process; GO:0005975,carbohydrate metabolic process; GO:0005975,carbohydrate metabolic process;
264	527 unique xylem orthologs	501 unique cell wall orthologs	LP_TUS_7651			TIGR_all_TC	PGI.072705#TC75060		TC75060	1005	0	0.99	N/A	N/A	N/A	N/A
265	527 unique xylem orthologs	501 unique cell wall orthologs	LP_TUS_7688	Cytochrome b5 isoform 2	Probable cytochrome b5 isoform 2 OS=Arabidopsis thaliana GN=At2g32720 PE=2 SV=1	uniprot	CYB52_ARATH#O48845	Arabidopsis thaliana	O48845	217	5e-56	0.73	N/A	GO:0016021,integral to membrane; GO:0016020,membrane; GO:0005792,microsome; GO:0005792,microsome; GO:0005789,endoplasmic reticulum membrane; GO:0005783,endoplasmic reticulum;	GO:0046914,transition metal ion binding; GO:0046872,metal ion binding; GO:0020037,heme binding; GO:0005506,iron ion binding;	GO:0022900,electron transport chain; GO:0006810,transport;
266	527 unique xylem orthologs		LP_TUS_7689	Transaldolase	Transaldolase OS=Arthrobacter sp. (strain FB24) GN=tal PE=3 SV=1	uniprot	TAL_ARTS2#A0JWQ6	Arthrobacter sp. (strain FB24)	A0JWQ6	308	7e-83	0.48	N/A	GO:0005737,cytoplasm; GO:0005737,cytoplasm; GO:0005737,cytoplasm; GO:0005737,cytoplasm;	GO:0016740,transferase activity; GO:0004801,transaldolase activity; GO:0004801,transaldolase activity; GO:0004801,transaldolase activity;	GO:0006098,pentose-phosphate shunt; GO:0006098,pentose-phosphate shunt; GO:0006098,pentose-phosphate shunt; GO:0005975,carbohydrate metabolic process;
267	527 unique xylem orthologs	501 unique cell wall orthologs	LP_TUS_7741	Monoglyceride lipase	Monoglyceride lipase OS=Homo sapiens GN=MGLL PE=2 SV=2	uniprot	MGLL_HUMAN#Q99685	Homo sapiens	Q99685	104	9e-22	0.28	N/A	N/A	GO:0047372,acylglycerol lipase activity; GO:0016787,hydrolase activity; GO:0016787,hydrolase activity; GO:0004622,lysophospholipase activity; GO:0004091,carboxylesterase activity; GO:0003824,catalytic activity;	GO:0006954,inflammatory response; GO:0006629,lipid metabolic process;
268	527 unique xylem orthologs	501 unique cell wall orthologs	LP_TUS_7746	Peptide transporter PTR2	Peptide transporter PTR2 OS=Arabidopsis thaliana GN=PTR2 PE=1 SV=1	uniprot	PTR2_ARATH#P46032	Arabidopsis thaliana	P46032	223	7e-58	0.58	N/A	GO:0016021,integral to membrane; GO:0016020,membrane; GO:0016020,membrane; GO:0005774,vacuolar membrane; GO:0005773,vacuole;	GO:0015198,oligopeptide transporter activity; GO:0005215,transporter activity;	GO:0015031,protein transport; GO:0006857,oligopeptide transport; GO:0006857,oligopeptide transport; GO:0006810,transport;
269	527 unique xylem orthologs	501 unique cell wall orthologs	LP_TUS_7768	Glycine dehydrogenase [decarboxylating], mitochondrial	Glycine dehydrogenase [decarboxylating], mitochondrial OS=Arabidopsis thaliana GN=GDCSP PE=1 SV=1	uniprot	GCSP_ARATH#O80988	Arabidopsis thaliana	O80988	834	0	0.83	1.4.4.2	GO:0005739,mitochondrion; GO:0005739,mitochondrion;	GO:0030170,pyridoxal phosphate binding; GO:0016491,oxidoreductase activity; GO:0004375,glycine dehydrogenase (decarboxylating) activity; GO:0004375,glycine dehydrogenase (decarboxylating) activity; GO:0003824,catalytic activity;	GO:0055114,oxidation reduction; GO:0006544,glycine metabolic process;
270	527 unique xylem orthologs	501 unique cell wall orthologs	LP_TUS_7803	V-type proton ATPase subunit B 2 (Fragment)	V-type proton ATPase subunit B 2 (Fragment) OS=Gossypium hirsutum PE=2 SV=1	uniprot	VATB2_GOSHI#Q43433	Gossypium hirsutum	Q43433	412	0	0.95	3.6.3.14	GO:0016469,proton-transporting two-sector ATPase complex; GO:0016469,proton-transporting two-sector ATPase complex;	GO:0016787,hydrolase activity; GO:0015078,hydrogen ion transmembrane transporter activity; GO:0015078,hydrogen ion transmembrane transporter activity; GO:0015078,hydrogen ion transmembrane transporter activity;	GO:0015992,proton transport; GO:0006811,ion transport; GO:0006810,transport;
271	527 unique xylem orthologs	501 unique cell wall orthologs	LP_TUS_7889	Serine/threonine-protein kinase SAPK10	Serine/threonine-protein kinase SAPK10 OS=Oryza sativa subsp. japonica GN=SAPK10 PE=2 SV=1	uniprot	SAPKA_ORYSJ#Q75H77	Oryza sativa subsp. japonica	Q75H77	283	5e-76	0.74	N/A	N/A	GO:0016740,transferase activity; GO:0016301,kinase activity; GO:0005524,ATP binding; GO:0005524,ATP binding; GO:0005524,ATP binding; GO:0005524,ATP binding; GO:0005524,ATP binding; GO:0004674,protein serine/threonine kinase activity; GO:0004674,protein se	GO:0009738,abscisic acid mediated signaling; GO:0006468,protein amino acid phosphorylation; GO:0006468,protein amino acid phosphorylation; GO:0006468,protein amino acid phosphorylation; GO:0006468,protein amino acid phosphorylation; GO:0006468,protein ami
272	527 unique xylem orthologs	501 unique cell wall orthologs	LP_TUS_7939	Stem-specific protein TSJT1	Stem-specific protein TSJT1 OS=Nicotiana tabacum GN=TSJT1 PE=2 SV=1	uniprot	TSJT1_TOBAC#P24805	Nicotiana tabacum	P24805	109	3e-23	0.39	N/A	N/A	N/A	N/A
273	527 unique xylem orthologs	501 unique cell wall orthologs	LP_TUS_7967	Mitochondrial outer membrane protein porin of 36 kDa	Mitochondrial outer membrane protein porin of 36 kDa OS=Solanum tuberosum PE=1 SV=2	uniprot	VDAC2_SOLTU#P42056	Solanum tuberosum	P42056	352	1e-96	0.6	N/A	GO:0016021,integral to membrane; GO:0016020,membrane; GO:0016020,membrane; GO:0005741,mitochondrial outer membrane; GO:0005741,mitochondrial outer membrane; GO:0005741,mitochondrial outer membrane; GO:0005739,mitochondrion;	GO:0008308,voltage-gated anion channel activity;	GO:0006820,anion transport; GO:0006811,ion transport; GO:0006810,transport;
274	527 unique xylem orthologs	501 unique cell wall orthologs	LP_TUS_7976	Chorismate synthase 1, chloroplastic	Chorismate synthase 1, chloroplastic OS=Solanum lycopersicum GN=CS1 PE=2 SV=1	uniprot	AROC1_SOLLC#Q42884	Solanum lycopersicum	Q42884	300	1e-80	0.79	4.6.1.4	GO:0009536,plastid; GO:0009507,chloroplast;	GO:0016829,lyase activity; GO:0004107,chorismate synthase activity; GO:0004107,chorismate synthase activity;	GO:0009073,aromatic amino acid family biosynthetic process; GO:0009073,aromatic amino acid family biosynthetic process; GO:0008652,amino acid biosynthetic process;
275	527 unique xylem orthologs	501 unique cell wall orthologs	LP_TUS_7993	Peroxiredoxin-2F, mitochondrial	Peroxiredoxin-2F, mitochondrial OS=Arabidopsis thaliana GN=PRXIIF PE=1 SV=2	uniprot	PRX2F_ARATH#Q9M7T0	Arabidopsis thaliana	Q9M7T0	249	2e-65	0.66	N/A	GO:0005759,mitochondrial matrix; GO:0005739,mitochondrion;	GO:0051920,peroxiredoxin activity; GO:0016491,oxidoreductase activity; GO:0016491,oxidoreductase activity; GO:0016209,antioxidant activity; GO:0004601,peroxidase activity;	GO:0055114,oxidation reduction; GO:0045454,cell redox homeostasis; GO:0006950,response to stress;
276	527 unique xylem orthologs	501 unique cell wall orthologs	LP_TUS_8008	Ribose-5-phosphate isomerase	Probable ribose-5-phosphate isomerase OS=Arabidopsis thaliana GN=At2g01290 PE=2 SV=1	uniprot	RPIA_ARATH#Q9ZU38	Arabidopsis thaliana	Q9ZU38	229	5e-60	0.7	5.3.1.6	N/A	GO:0016853,isomerase activity; GO:0004751,ribose-5-phosphate isomerase activity; GO:0004751,ribose-5-phosphate isomerase activity;	GO:0009052,pentose-phosphate shunt, non-oxidative branch;
277	527 unique xylem orthologs	501 unique cell wall orthologs	LP_TUS_8014	At2g39750	weakly similar to UP|O22285 (O22285) Expressed protein (At2g39750/T5I7.5), partial (41%)	TIGR_all_TC	PGI.072705#TC68997		TC68997	785	0	1	N/A	N/A	N/A	N/A
278	527 unique xylem orthologs	501 unique cell wall orthologs	LP_TUS_8127	Proteasome subunit alpha type-5	Proteasome subunit alpha type-5 OS=Glycine max GN=PAE1 PE=2 SV=1	uniprot	PSA5_SOYBN#Q9M4T8	Glycine max	Q9M4T8	412	0	0.88	3.4.25.1	GO:0043234,protein complex; GO:0005839,proteasome core complex; GO:0005839,proteasome core complex; GO:0005829,cytosol; GO:0005737,cytoplasm; GO:0005737,cytoplasm; GO:0005634,nucleus; GO:0005634,nucleus;	GO:0016787,hydrolase activity; GO:0008233,peptidase activity; GO:0004298,threonine-type endopeptidase activity; GO:0004298,threonine-type endopeptidase activity; GO:0004175,endopeptidase activity;	GO:0006511,ubiquitin-dependent protein catabolic process; GO:0006511,ubiquitin-dependent protein catabolic process;
279	527 unique xylem orthologs	501 unique cell wall orthologs	LP_TUS_8143	60S ribosomal protein L7-2	60S ribosomal protein L7-2 OS=Arabidopsis thaliana GN=RPL7B PE=2 SV=1	uniprot	RL72_ARATH#P60040	Arabidopsis thaliana	P60040	315	4e-85	0.66	N/A	GO:0030529,ribonucleoprotein complex; GO:0015934,large ribosomal subunit; GO:0005840,ribosome; GO:0005840,ribosome; GO:0005840,ribosome; GO:0005622,intracellular;	GO:0030528,transcription regulator activity; GO:0003735,structural constituent of ribosome; GO:0003735,structural constituent of ribosome; GO:0003735,structural constituent of ribosome;	GO:0006412,translation; GO:0006412,translation; GO:0006412,translation;
280	527 unique xylem orthologs	501 unique cell wall orthologs	LP_TUS_8159	Heat shock 70 kDa protein 4L	Heat shock 70 kDa protein 4L OS=Mus musculus GN=Hspa4l PE=1 SV=2	uniprot	HS74L_MOUSE#P48722	Mus musculus	P48722	149	3e-35	0.36	N/A	GO:0005737,cytoplasm; GO:0005737,cytoplasm; GO:0005737,cytoplasm; GO:0005634,nucleus; GO:0005634,nucleus; GO:0005634,nucleus;	GO:0005524,ATP binding; GO:0005524,ATP binding; GO:0005524,ATP binding; GO:0000166,nucleotide binding;	GO:0006986,response to unfolded protein; GO:0006950,response to stress; GO:0006457,protein folding;
281	527 unique xylem orthologs	501 unique cell wall orthologs	LP_TUS_8203	NEDD8-conjugating enzyme Ubc12	NEDD8-conjugating enzyme Ubc12 OS=Arabidopsis thaliana GN=RCE1 PE=1 SV=1	uniprot	RCE1_ARATH#Q9SDY5	Arabidopsis thaliana	Q9SDY5	316	1e-85	0.82	N/A	N/A	GO:0019787,small conjugating protein ligase activity; GO:0016874,ligase activity; GO:0005515,protein binding; GO:0005515,protein binding; GO:0005515,protein binding; GO:0005515,protein binding;	GO:0051246,regulation of protein metabolic process; GO:0043687,post-translational protein modification; GO:0006511,ubiquitin-dependent protein catabolic process;
282	527 unique xylem orthologs	501 unique cell wall orthologs	LP_TUS_8212	Vacuolar-sorting receptor 4	Vacuolar-sorting receptor 4 OS=Arabidopsis thaliana GN=VSR4 PE=2 SV=2	uniprot	VSR4_ARATH#Q56ZQ3	Arabidopsis thaliana	Q56ZQ3	262	2e-69	0.64	N/A	GO:0031902,late endosome membrane; GO:0031410,cytoplasmic vesicle; GO:0016021,integral to membrane; GO:0016020,membrane; GO:0016020,membrane; GO:0005794,Golgi apparatus; GO:0000139,Golgi membrane;	GO:0005509,calcium ion binding; GO:0005509,calcium ion binding;	GO:0015031,protein transport; GO:0006810,transport;
283	527 unique xylem orthologs	501 unique cell wall orthologs	LP_TUS_8214	At2g20120	similar to UP|Q94EH1 (Q94EH1) At2g20120/T2G17.8, partial (76%)	TIGR_all_TC	PGI.072705#TC59842		TC59842	1019	0	1	N/A	GO:0016021,integral to membrane;	N/A	GO:0010222,stem vascular tissue pattern formation; GO:0009734,auxin mediated signaling pathway;
284	527 unique xylem orthologs	501 unique cell wall orthologs	LP_TUS_8250	Glucose-6-phosphate 1-dehydrogenase, chloroplastic	Glucose-6-phosphate 1-dehydrogenase, chloroplastic OS=Nicotiana tabacum PE=2 SV=1	uniprot	G6PDC_TOBAC#Q43793	Nicotiana tabacum	Q43793	321	1e-87	0.88	1.1.1.49	GO:0009536,plastid; GO:0009507,chloroplast;	GO:0016491,oxidoreductase activity; GO:0005488,binding; GO:0004345,glucose-6-phosphate dehydrogenase activity; GO:0004345,glucose-6-phosphate dehydrogenase activity; GO:0003824,catalytic activity;	GO:0055114,oxidation reduction; GO:0008152,metabolic process; GO:0006006,glucose metabolic process; GO:0006006,glucose metabolic process; GO:0005975,carbohydrate metabolic process;
285	527 unique xylem orthologs	501 unique cell wall orthologs	LP_TUS_8317	Glyceraldehyde-3-phosphate dehydrogenase, cytosolic	Glyceraldehyde-3-phosphate dehydrogenase, cytosolic OS=Ginkgo biloba PE=2 SV=1	uniprot	G3PC_GINBI#Q39769	Ginkgo biloba	Q39769	488	0	0.73	1.2.1.12	GO:0005737,cytoplasm; GO:0005737,cytoplasm;	GO:0051287,NAD binding; GO:0051287,NAD binding; GO:0016491,oxidoreductase activity; GO:0008943,glyceraldehyde-3-phosphate dehydrogenase activity; GO:0005488,binding; GO:0004365,glyceraldehyde-3-phosphate dehydrogenase (phosphorylating) activity; GO:000436	GO:0055114,oxidation reduction; GO:0008152,metabolic process; GO:0006096,glycolysis; GO:0006006,glucose metabolic process; GO:0006006,glucose metabolic process;
286	527 unique xylem orthologs	501 unique cell wall orthologs	LP_TUS_8336	Vacuolar-processing enzyme	Vacuolar-processing enzyme OS=Citrus sinensis PE=2 SV=1	uniprot	VPE_CITSI#P49043	Citrus sinensis	P49043	250	3e-66	0.59	N/A	N/A	GO:0016787,hydrolase activity; GO:0008234,cysteine-type peptidase activity; GO:0008233,peptidase activity; GO:0004197,cysteine-type endopeptidase activity;	GO:0006508,proteolysis;
287	527 unique xylem orthologs	501 unique cell wall orthologs	LP_TUS_8391	Extended synaptotagmin-2	Extended synaptotagmin-2 OS=Mus musculus GN=Fam62b PE=1 SV=1	uniprot	ESYT2_MOUSE#Q3TZZ7	Mus musculus	Q3TZZ7	64.3	6e-10	0.25	N/A	GO:0016021,integral to membrane; GO:0016020,membrane; GO:0005886,plasma membrane; GO:0005886,plasma membrane;	N/A	N/A
288	527 unique xylem orthologs	501 unique cell wall orthologs	LP_TUS_8395	Enoyl-[acyl-carrier-protein] reductase [NADH], chloroplastic	Enoyl-[acyl-carrier-protein] reductase [NADH], chloroplastic OS=Brassica napus PE=1 SV=2	uniprot	FABI_BRANA#P80030	Brassica napus	P80030	242	7e-64	0.78	1.3.1.9	GO:0009536,plastid; GO:0009507,chloroplast;	GO:0016491,oxidoreductase activity; GO:0016491,oxidoreductase activity; GO:0016491,oxidoreductase activity; GO:0005488,binding; GO:0004318,enoyl-[acyl-carrier-protein] reductase (NADH) activity; GO:0003824,catalytic activity;	GO:0055114,oxidation reduction; GO:0008610,lipid biosynthetic process; GO:0008152,metabolic process; GO:0008152,metabolic process; GO:0008152,metabolic process; GO:0006633,fatty acid biosynthetic process;
289	527 unique xylem orthologs	501 unique cell wall orthologs	LP_TUS_8417	Uncharacterized glycosyltransferase At3g02350	Uncharacterized glycosyltransferase At3g02350 OS=Arabidopsis thaliana GN=At3g02350 PE=2 SV=1	uniprot	GLTR_ARATH#Q9FWA4	Arabidopsis thaliana	Q9FWA4	216	7e-56	0.67	N/A	GO:0016021,integral to membrane; GO:0016020,membrane; GO:0005794,Golgi apparatus; GO:0000139,Golgi membrane;	GO:0016757,transferase activity, transferring glycosyl groups; GO:0016757,transferase activity, transferring glycosyl groups; GO:0016740,transferase activity;	N/A
290	527 unique xylem orthologs		LP_TUS_8434	Protein DJ-1	Protein DJ-1 OS=Danio rerio GN=park7 PE=2 SV=1	uniprot	PARK7_DANRE#Q5XJ36	Danio rerio	Q5XJ36	131	3e-30	0.42	N/A	GO:0005737,cytoplasm; GO:0005737,cytoplasm; GO:0005634,nucleus; GO:0005634,nucleus;	N/A	N/A
291	527 unique xylem orthologs	501 unique cell wall orthologs	LP_TUS_8454	GEM-like protein 1	GEM-like protein 1 OS=Arabidopsis thaliana GN=FIP1 PE=1 SV=1	uniprot	GEML1_ARATH#Q9SE96	Arabidopsis thaliana	Q9SE96	256	2e-67	0.58	N/A	N/A	N/A	N/A
292	527 unique xylem orthologs	501 unique cell wall orthologs	LP_TUS_8524	Coatomer subunit delta-2	Coatomer subunit delta-2 OS=Oryza sativa subsp. japonica GN=Os05g0311000 PE=2 SV=1	uniprot	COPD2_ORYSJ#Q0DJ99	Oryza sativa subsp. japonica	Q0DJ99	305	2e-82	0.65	N/A	GO:0031410,cytoplasmic vesicle; GO:0030131,clathrin adaptor complex; GO:0016020,membrane; GO:0005794,Golgi apparatus; GO:0005737,cytoplasm; GO:0005737,cytoplasm; GO:0000139,Golgi membrane;	GO:0005515,protein binding;	GO:0016192,vesicle-mediated transport; GO:0016192,vesicle-mediated transport; GO:0015031,protein transport; GO:0006886,intracellular protein transport; GO:0006810,transport; GO:0006810,transport;
293	527 unique xylem orthologs	501 unique cell wall orthologs	LP_TUS_8526	Estradiol 17-beta-dehydrogenase 12-B	Estradiol 17-beta-dehydrogenase 12-B OS=Xenopus laevis GN=hsd17b12-B PE=2 SV=1	uniprot	DH12B_XENLA#Q8AVY8	Xenopus laevis	Q8AVY8	140	3e-33	0.44	N/A	GO:0016021,integral to membrane; GO:0016020,membrane; GO:0005789,endoplasmic reticulum membrane; GO:0005783,endoplasmic reticulum;	GO:0016491,oxidoreductase activity; GO:0016491,oxidoreductase activity; GO:0016491,oxidoreductase activity; GO:0005488,binding; GO:0004303,estradiol 17-beta-dehydrogenase activity; GO:0003824,catalytic activity;	GO:0055114,oxidation reduction; GO:0008610,lipid biosynthetic process; GO:0008152,metabolic process; GO:0008152,metabolic process; GO:0008152,metabolic process; GO:0006694,steroid biosynthetic process;
294	527 unique xylem orthologs	501 unique cell wall orthologs	LP_TUS_8531	Actin	Actin OS=Gossypium hirsutum PE=3 SV=1	uniprot	ACT_GOSHI#O81221	Gossypium hirsutum	O81221	744	0	0.97	N/A	GO:0005856,cytoskeleton; GO:0005737,cytoplasm;	GO:0005524,ATP binding; GO:0005524,ATP binding; GO:0005515,protein binding; GO:0005198,structural molecule activity; GO:0000166,nucleotide binding;	N/A
295	527 unique xylem orthologs	501 unique cell wall orthologs	LP_TUS_8537	Allene oxide cyclase 1, chloroplastic	Allene oxide cyclase 1, chloroplastic OS=Arabidopsis thaliana GN=AOC1 PE=1 SV=1	uniprot	AOC1_ARATH#Q9LS03	Arabidopsis thaliana	Q9LS03	235	2e-61	0.61	N/A	GO:0009536,plastid; GO:0009507,chloroplast; GO:0009507,chloroplast;	GO:0046423,allene-oxide cyclase activity; GO:0016853,isomerase activity; GO:0016853,isomerase activity;	GO:0006950,response to stress;
296	527 unique xylem orthologs	501 unique cell wall orthologs	LP_TUS_8541	Casein kinase II subunit beta	Casein kinase II subunit beta OS=Arabidopsis thaliana GN=CKB1 PE=1 SV=1	uniprot	CSK2B_ARATH#P40228	Arabidopsis thaliana	P40228	217	2e-56	0.81	N/A	GO:0005956,protein kinase CK2 complex; GO:0005956,protein kinase CK2 complex; GO:0005956,protein kinase CK2 complex;	GO:0008605,protein kinase CK2 regulator activity; GO:0008605,protein kinase CK2 regulator activity; GO:0008605,protein kinase CK2 regulator activity; GO:0005515,protein binding;	N/A
297	527 unique xylem orthologs	501 unique cell wall orthologs	LP_TUS_8659	E3 ubiquitin-protein ligase SINAT2	E3 ubiquitin-protein ligase SINAT2 OS=Arabidopsis thaliana GN=SINAT2 PE=2 SV=1	uniprot	SINA2_ARATH#Q9M2P4	Arabidopsis thaliana	Q9M2P4	232	5e-61	0.79	N/A	GO:0005634,nucleus;	GO:0046872,metal ion binding; GO:0016874,ligase activity; GO:0008270,zinc ion binding; GO:0008270,zinc ion binding; GO:0008270,zinc ion binding; GO:0008270,zinc ion binding; GO:0005515,protein binding; GO:0005515,protein binding; GO:0004842,ubiquitin-prot	GO:0016567,protein ubiquitination; GO:0007275,multicellular organismal development; GO:0006511,ubiquitin-dependent protein catabolic process; GO:0006511,ubiquitin-dependent protein catabolic process;
298	527 unique xylem orthologs	501 unique cell wall orthologs	LP_TUS_8684	40S ribosomal protein S8	40S ribosomal protein S8 OS=Zea mays GN=RPS8 PE=2 SV=2	uniprot	RS8_MAIZE#Q08069	Zea mays	Q08069	280	7e-75	0.64	N/A	GO:0030529,ribonucleoprotein complex; GO:0005840,ribosome; GO:0005622,intracellular;	N/A	N/A
299	527 unique xylem orthologs	501 unique cell wall orthologs	LP_TUS_8695	Endoglucanase 25	Endoglucanase 25 OS=Arabidopsis thaliana GN=KOR PE=1 SV=1	uniprot	GUN25_ARATH#Q38890	Arabidopsis thaliana	Q38890	374	0	0.72	N/A	GO:0016021,integral to membrane; GO:0016020,membrane; GO:0005886,plasma membrane; GO:0005886,plasma membrane; GO:0005886,plasma membrane; GO:0005886,plasma membrane;	GO:0016798,hydrolase activity, acting on glycosyl bonds; GO:0016787,hydrolase activity; GO:0008810,cellulase activity; GO:0004553,hydrolase activity, hydrolyzing O-glycosyl compounds; GO:0003824,catalytic activity; GO:0003824,catalytic activity;	GO:0030245,cellulose catabolic process; GO:0008152,metabolic process; GO:0007047,cell wall organization; GO:0005975,carbohydrate metabolic process; GO:0005975,carbohydrate metabolic process; GO:0000272,polysaccharide catabolic process;
300	527 unique xylem orthologs	501 unique cell wall orthologs	LP_TUS_8709	Solute carrier family 35 member E3	Solute carrier family 35 member E3 OS=Danio rerio GN=slc35e3 PE=2 SV=1	uniprot	S35E3_DANRE#Q1JQ66	Danio rerio	Q1JQ66	89	4e-17	0.29	N/A	GO:0016021,integral to membrane; GO:0016020,membrane; GO:0016020,membrane;	N/A	N/A
301	527 unique xylem orthologs	501 unique cell wall orthologs	LP_TUS_8717			TIGR_all_TC	PGI.072705#TC75237		TC75237	1128	0	1	N/A	N/A	N/A	N/A
302	527 unique xylem orthologs	501 unique cell wall orthologs	LP_TUS_8718	Endochitinase	Endochitinase OS=Carica papaya PE=1 SV=1	uniprot	CHIT_CARPA#P85084	Carica papaya	P85084	204	4e-52	0.5	N/A	GO:0005773,vacuole; GO:0005773,vacuole;	GO:0016798,hydrolase activity, acting on glycosyl bonds; GO:0016787,hydrolase activity; GO:0008061,chitin binding; GO:0004568,chitinase activity; GO:0004568,chitinase activity;	GO:0016998,cell wall catabolic process; GO:0008152,metabolic process; GO:0006032,chitin catabolic process; GO:0006032,chitin catabolic process; GO:0005975,carbohydrate metabolic process; GO:0000272,polysaccharide catabolic process;
303	527 unique xylem orthologs	501 unique cell wall orthologs	LP_TUS_8765	Xaa-Pro aminopeptidase 1	Xaa-Pro aminopeptidase 1 OS=Homo sapiens GN=XPNPEP1 PE=1 SV=3	uniprot	XPP1_HUMAN#Q9NQW7	Homo sapiens	Q9NQW7	154	5e-37	0.53	N/A	GO:0005737,cytoplasm; GO:0005737,cytoplasm; GO:0005737,cytoplasm;	GO:0046872,metal ion binding; GO:0030145,manganese ion binding; GO:0016787,hydrolase activity; GO:0016787,hydrolase activity; GO:0008237,metallopeptidase activity; GO:0008235,metalloexopeptidase activity; GO:0008233,peptidase activity; GO:0004177,aminopep	GO:0009987,cellular process; GO:0006508,proteolysis; GO:0006508,proteolysis;
304	527 unique xylem orthologs	501 unique cell wall orthologs	LP_TUS_8772	Eukaryotic translation initiation factor 6 (Fragment)	Eukaryotic translation initiation factor 6 (Fragment) OS=Beta vulgaris PE=2 SV=1	uniprot	IF6_BETVU#O81920	Beta vulgaris	O81920	272	9e-73	0.8	N/A	N/A	GO:0043022,ribosome binding; GO:0003743,translation initiation factor activity;	GO:0042256,ma ribosome assembly; GO:0006412,translation;
305	527 unique xylem orthologs		LP_TUS_8782	Splicing factor, arginine/serine-rich 12	Splicing factor, arginine/serine-rich 12 OS=Rattus norvegicus GN=Sfrs12 PE=1 SV=1	uniprot	SFR12_RAT#Q9JKL7	Rattus norvegicus	Q9JKL7	55.1	3e-07	0.31	N/A	GO:0005681,spliceosome; GO:0005634,nucleus; GO:0005634,nucleus;	GO:0003676,nucleic acid binding; GO:0000166,nucleotide binding;	GO:0008380,RNA splicing; GO:0006397,mRNA processing;
306	527 unique xylem orthologs	501 unique cell wall orthologs	LP_TUS_8784	Induced upon wounding stress	weakly similar to GB|AAM64873.1|21592923|AY087323 induced upon wounding stress {Arabidopsis thaliana;} , partial (84%)	TIGR_all_TC	PGI.072705#TC74273		TC74273	975	0	0.99	N/A	N/A	N/A	N/A
307	527 unique xylem orthologs	501 unique cell wall orthologs	LP_TUS_8829	NADP-dependent oxidoreductase P1	Probable NADP-dependent oxidoreductase P1 OS=Arabidopsis thaliana GN=P1 PE=1 SV=1	uniprot	P1_ARATH#Q39172	Arabidopsis thaliana	Q39172	222	3e-57	0.43	N/A	N/A	GO:0032440,2-alkenal reductase activity; GO:0016491,oxidoreductase activity; GO:0016491,oxidoreductase activity; GO:0016491,oxidoreductase activity; GO:0008270,zinc ion binding; GO:0008270,zinc ion binding; GO:0005488,binding; GO:0003824,catalytic activit	GO:0055114,oxidation reduction; GO:0055114,oxidation reduction; GO:0008152,metabolic process;
308	527 unique xylem orthologs	501 unique cell wall orthologs	LP_TUS_8862	Prolyl 4-hydroxylase subunit alpha-1	Prolyl 4-hydroxylase subunit alpha-1 OS=Gallus gallus GN=P4HA1 PE=1 SV=1	uniprot	P4HA1_CHICK#P16924	Gallus gallus	P16924	125	5e-28	0.31	1.14.11.2	GO:0005788,endoplasmic reticulum lumen; GO:0005783,endoplasmic reticulum;	GO:0046872,metal ion binding; GO:0031418,L-ascorbic acid binding; GO:0016706,oxidoreductase activity, acting on paired donors, with incorporation or reduction of molecular oxygen, 2-oxoglutarate as one donor, and incorporation of one atom each of oxygen i	GO:0055114,oxidation reduction; GO:0019538,protein metabolic process; GO:0018401,peptidyl-proline hydroxylation to 4-hydroxy-L-proline;
309	527 unique xylem orthologs	501 unique cell wall orthologs	LP_TUS_8875	UPF0014 inner membrane protein ybbM	UPF0014 inner membrane protein ybbM OS=Escherichia coli (strain K12) GN=ybbM PE=1 SV=2	uniprot	YBBM_ECOLI#P77307	Escherichia coli (strain K12)	P77307	134	4e-31	0.31	N/A	GO:0016021,integral to membrane; GO:0016020,membrane; GO:0005886,plasma membrane; GO:0005886,plasma membrane; GO:0005886,plasma membrane;	N/A	N/A
310	527 unique xylem orthologs	501 unique cell wall orthologs	LP_TUS_8897	Bifunctional nitrilase/nitrile hydratase NIT4	Bifunctional nitrilase/nitrile hydratase NIT4 OS=Oryza sativa subsp. japonica GN=NIT4 PE=2 SV=1	uniprot	NRL4_ORYSJ#Q6H849	Oryza sativa subsp. japonica	Q6H849	246	3e-65	0.81	N/A	N/A	GO:0047427,cyanoalanine nitrilase activity; GO:0016810,hydrolase activity, acting on carbon-nitrogen (but not peptide) bonds; GO:0016810,hydrolase activity, acting on carbon-nitrogen (but not peptide) bonds; GO:0016787,hydrolase activity; GO:0000257,nitri	GO:0006807,nitrogen compound metabolic process;
311	527 unique xylem orthologs	501 unique cell wall orthologs	LP_TUS_8956	Sucrose synthase 1	Sucrose synthase 1 OS=Tulipa gesneriana PE=2 SV=1	uniprot	SUS1_TULGE#Q41608	Tulipa gesneriana	Q41608	250	2e-66	0.81	2.4.1.13	N/A	GO:0016757,transferase activity, transferring glycosyl groups; GO:0016740,transferase activity; GO:0016157,sucrose synthase activity; GO:0016157,sucrose synthase activity;	GO:0009058,biosynthetic process; GO:0005985,sucrose metabolic process;
312	527 unique xylem orthologs	501 unique cell wall orthologs	LP_TUS_9026	Caleosin	weakly similar to UP|Q9SQ57 (Q9SQ57) Caleosin, partial (86%)	TIGR_all_TC	PGI.072705#TC74684		TC74684	1651	0	0.99	N/A	N/A	GO:0005509,calcium ion binding;	GO:0009793,embryonic development ending in seed dormancy; GO:0009269,response to desiccation; GO:0009651,response to salt stress; GO:0009737,response to abscisic acid stimulus; GO:0009409,response to cold;
313	527 unique xylem orthologs	501 unique cell wall orthologs	LP_TUS_9068	Pre-mRNA-splicing factor SF2	Pre-mRNA-splicing factor SF2 OS=Arabidopsis thaliana GN=SF2 PE=2 SV=1	uniprot	SFRS1_ARATH#O22315	Arabidopsis thaliana	O22315	157	4e-38	0.84	N/A	GO:0005634,nucleus; GO:0005634,nucleus;	GO:0003723,RNA binding; GO:0003676,nucleic acid binding; GO:0000166,nucleotide binding;	GO:0008380,RNA splicing; GO:0006397,mRNA processing;
314	527 unique xylem orthologs	501 unique cell wall orthologs	LP_TUS_9075	Arabidopsis thaliana genomic DNA, chromosome 3, P1 clone: MZE19	weakly similar to UP|Q9LHE6 (Q9LHE6) Arabidopsis thaliana genomic DNA, chromosome 3, P1 clone: MZE19, partial (64%)	TIGR_all_TC	PGI.072705#TC74083		TC74083	2906	0	0.99	N/A	N/A	N/A	N/A
315	527 unique xylem orthologs	501 unique cell wall orthologs	LP_TUS_9100	60S ribosomal protein L7a	60S ribosomal protein L7a OS=Oryza sativa subsp. japonica GN=RPL7A PE=2 SV=1	uniprot	RL7A_ORYSJ#P35685	Oryza sativa subsp. japonica	P35685	293	3e-79	0.71	N/A	GO:0030529,ribonucleoprotein complex; GO:0030529,ribonucleoprotein complex; GO:0005840,ribosome; GO:0005840,ribosome; GO:0005622,intracellular;	GO:0003735,structural constituent of ribosome;	GO:0042254,ribosome biogenesis; GO:0006412,translation;
316	527 unique xylem orthologs	501 unique cell wall orthologs	LP_TUS_9110	Serine/threonine-protein kinase HT1	Serine/threonine-protein kinase HT1 OS=Arabidopsis thaliana GN=HT1 PE=1 SV=1	uniprot	HT1_ARATH#Q2MHE4	Arabidopsis thaliana	Q2MHE4	164	4e-40	0.51	N/A	N/A	GO:0016740,transferase activity; GO:0016301,kinase activity; GO:0005524,ATP binding; GO:0005524,ATP binding; GO:0005524,ATP binding; GO:0004713,protein tyrosine kinase activity; GO:0004674,protein serine/threonine kinase activity; GO:0004674,protein serin	GO:0006468,protein amino acid phosphorylation; GO:0006468,protein amino acid phosphorylation; GO:0006468,protein amino acid phosphorylation;
317	527 unique xylem orthologs	501 unique cell wall orthologs	LP_TUS_9115	Pectate lyase 21	Putative pectate lyase 21 OS=Arabidopsis thaliana GN=At5g55720 PE=2 SV=1	uniprot	PEL21_ARATH#Q9FM66	Arabidopsis thaliana	Q9FM66	190	2e-47	0.41	N/A	N/A	GO:0046872,metal ion binding; GO:0030570,pectate lyase activity; GO:0016829,lyase activity; GO:0005509,calcium ion binding;	N/A
318	527 unique xylem orthologs	501 unique cell wall orthologs	LP_TUS_9124	Phi-1 protein	similar to UP|O82161 (O82161) Phi-1 protein, partial (54%)	TIGR_all_TC	PGI.072705#TC73760		TC73760	2678	0	0.99	N/A	GO:0012505,endomembrane system;	N/A	N/A
319	527 unique xylem orthologs	501 unique cell wall orthologs	LP_TUS_9226	Dual specificity protein phosphatase 1	Dual specificity protein phosphatase 1 OS=Homo sapiens GN=DUSP1 PE=1 SV=3	uniprot	DUS1_HUMAN#P28562	Homo sapiens	P28562	95.1	4e-19	0.36	3.1.3.16	N/A	GO:0017017,MAP kinase tyrosine/serine/threonine phosphatase activity; GO:0016791,phosphatase activity; GO:0016791,phosphatase activity; GO:0016787,hydrolase activity; GO:0008138,protein tyrosine/serine/threonine phosphatase activity; GO:0005515,protein bi	GO:0016311,dephosphorylation; GO:0016311,dephosphorylation; GO:0007049,cell cycle; GO:0006979,response to oxidative stress; GO:0006950,response to stress; GO:0006470,protein amino acid dephosphorylation; GO:0006470,protein amino acid dephosphorylation;
320	527 unique xylem orthologs	501 unique cell wall orthologs	LP_TUS_9336	Glucose-6-phosphate/phosphate translocator 1, chloroplastic	Glucose-6-phosphate/phosphate translocator 1, chloroplastic OS=Arabidopsis thaliana GN=GPT1 PE=2 SV=1	uniprot	GPT1_ARATH#Q9M5A9	Arabidopsis thaliana	Q9M5A9	267	7e-71	0.78	N/A	GO:0016021,integral to membrane; GO:0016021,integral to membrane; GO:0016020,membrane; GO:0016020,membrane; GO:0009536,plastid; GO:0009507,chloroplast;	GO:0005215,transporter activity;	GO:0006810,transport;
321	527 unique xylem orthologs	501 unique cell wall orthologs	LP_TUS_9388	Pyrrolidone-carboxylate peptidase	Pyrrolidone-carboxylate peptidase OS=Vibrio parahaemolyticus GN=pcp PE=3 SV=1	uniprot	PCP_VIBPA#Q87IL9	Vibrio parahaemolyticus	Q87IL9	73.9	7e-13	0.3	N/A	GO:0005737,cytoplasm; GO:0005737,cytoplasm; GO:0005737,cytoplasm;	GO:0016920,pyroglutamyl-peptidase activity; GO:0016787,hydrolase activity; GO:0008234,cysteine-type peptidase activity; GO:0008233,peptidase activity;	GO:0006508,proteolysis;
322	527 unique xylem orthologs	501 unique cell wall orthologs	LP_TUS_9390	WD repeat-containing protein 5	WD repeat-containing protein 5 OS=Rattus norvegicus GN=Wdr5 PE=2 SV=1	uniprot	WDR5_RAT#Q498M4	Rattus norvegicus	Q498M4	358	2e-98	0.71	N/A	GO:0005634,nucleus; GO:0005634,nucleus; GO:0005622,intracellular;	GO:0005515,protein binding;	GO:0001501,skeletal system development;
323	527 unique xylem orthologs	501 unique cell wall orthologs	LP_TUS_9393	Granule-bound starch synthase 1, chloroplastic/amyloplastic	Granule-bound starch synthase 1, chloroplastic/amyloplastic OS=Pisum sativum PE=1 SV=1	uniprot	SSG1_PEA#Q43092	Pisum sativum	Q43092	261	9e-70	0.78	2.4.1.11	GO:0009536,plastid; GO:0009507,chloroplast; GO:0009501,amyloplast;	GO:0033840,NDP-glucose-starch glucosyltransferase activity; GO:0016757,transferase activity, transferring glycosyl groups; GO:0016740,transferase activity; GO:0009011,starch synthase activity;	GO:0019252,starch biosynthetic process; GO:0009250,glucan biosynthetic process; GO:0009058,biosynthetic process;
324	527 unique xylem orthologs		LP_TUS_9428	S-adenosylmethionine decarboxylase proenzyme	S-adenosylmethionine decarboxylase proenzyme OS=Daucus carota GN=SAMDC PE=2 SV=1	uniprot	DCAM_DAUCA#Q9AXE3	Daucus carota	Q9AXE3	373	0	0.59	4.1.1.50	N/A	GO:0016831,carboxy-lyase activity; GO:0016829,lyase activity; GO:0004014,adenosylmethionine decarboxylase activity; GO:0004014,adenosylmethionine decarboxylase activity; GO:0004014,adenosylmethionine decarboxylase activity;	GO:0008295,spermidine biosynthetic process; GO:0008295,spermidine biosynthetic process; GO:0008295,spermidine biosynthetic process; GO:0006597,spermine biosynthetic process;
325	527 unique xylem orthologs	501 unique cell wall orthologs	LP_TUS_9429	Voltage-gated potassium channel subunit beta	Probable voltage-gated potassium channel subunit beta OS=Oryza sativa subsp. japonica GN=KOB1 PE=1 SV=2	uniprot	KCAB_ORYSJ#Q40648	Oryza sativa subsp. japonica	Q40648	562	0	0.82	N/A	N/A	GO:0030955,potassium ion binding; GO:0016491,oxidoreductase activity; GO:0005244,voltage-gated ion channel activity; GO:0005216,ion channel activity;	GO:0006813,potassium ion transport; GO:0006813,potassium ion transport; GO:0006811,ion transport; GO:0006810,transport;
326	527 unique xylem orthologs	501 unique cell wall orthologs	LP_TUS_9468	Proteasome subunit beta type-7-B	Proteasome subunit beta type-7-B OS=Arabidopsis thaliana GN=PBB2 PE=2 SV=2	uniprot	PSB7B_ARATH#Q7DLS1	Arabidopsis thaliana	Q7DLS1	425	0	0.82	N/A	GO:0043234,protein complex; GO:0005839,proteasome core complex; GO:0005839,proteasome core complex; GO:0005829,cytosol; GO:0005737,cytoplasm; GO:0005737,cytoplasm; GO:0005634,nucleus; GO:0005634,nucleus;	GO:0016787,hydrolase activity; GO:0008233,peptidase activity; GO:0004298,threonine-type endopeptidase activity; GO:0004298,threonine-type endopeptidase activity; GO:0004175,endopeptidase activity;	GO:0006511,ubiquitin-dependent protein catabolic process; GO:0006511,ubiquitin-dependent protein catabolic process;
327	527 unique xylem orthologs	501 unique cell wall orthologs	LP_TUS_9480	Fatty acid 2-hydroxylase	Fatty acid 2-hydroxylase OS=Macaca fascicularis GN=FA2H PE=2 SV=1	uniprot	FA2H_MACFA#Q4R4P4	Macaca fascicularis	Q4R4P4	198	5e-50	0.42	N/A	GO:0016021,integral to membrane; GO:0016020,membrane; GO:0005792,microsome; GO:0005792,microsome; GO:0005789,endoplasmic reticulum membrane; GO:0005783,endoplasmic reticulum; GO:0005783,endoplasmic reticulum;	GO:0046914,transition metal ion binding; GO:0046872,metal ion binding; GO:0020037,heme binding; GO:0016491,oxidoreductase activity; GO:0016491,oxidoreductase activity; GO:0005506,iron ion binding; GO:0005506,iron ion binding;	GO:0055114,oxidation reduction; GO:0055114,oxidation reduction; GO:0022900,electron transport chain; GO:0008610,lipid biosynthetic process; GO:0006810,transport; GO:0006633,fatty acid biosynthetic process; GO:0006633,fatty acid biosynthetic process;
328	527 unique xylem orthologs	501 unique cell wall orthologs	LP_TUS_9488	Apospory-associated protein C	Putative apospory-associated protein C OS=Cenchrus ciliaris PE=2 SV=1	uniprot	AAPC_CENCI#Q40784	Cenchrus ciliaris	Q40784	451	0	0.73	N/A	N/A	GO:0030246,carbohydrate binding; GO:0030246,carbohydrate binding; GO:0016853,isomerase activity; GO:0003824,catalytic activity; GO:0003824,catalytic activity;	GO:0005975,carbohydrate metabolic process; GO:0005975,carbohydrate metabolic process; GO:0005975,carbohydrate metabolic process;
329	527 unique xylem orthologs	501 unique cell wall orthologs	LP_TUS_9497	Vignain	Vignain OS=Vigna mungo PE=1 SV=1	uniprot	CYSEP_VIGMU#P12412	Vigna mungo	P12412	261	3e-69	0.63	N/A	GO:0005788,endoplasmic reticulum lumen; GO:0005783,endoplasmic reticulum; GO:0005783,endoplasmic reticulum; GO:0005773,vacuole;	GO:0016787,hydrolase activity; GO:0008234,cysteine-type peptidase activity; GO:0008234,cysteine-type peptidase activity; GO:0008234,cysteine-type peptidase activity; GO:0008233,peptidase activity; GO:0004197,cysteine-type endopeptidase activity;	GO:0006508,proteolysis; GO:0006508,proteolysis;
330	527 unique xylem orthologs	501 unique cell wall orthologs	LP_TUS_9558	Trans-cinnamate 4-monooxygenase	Trans-cinnamate 4-monooxygenase OS=Catharanthus roseus GN=CYP73A4 PE=2 SV=1	uniprot	TCMO_CATRO#P48522	Catharanthus roseus	P48522	783	0	0.75	1.14.13.11	N/A	GO:0046872,metal ion binding; GO:0020037,heme binding; GO:0020037,heme binding; GO:0016710,trans-cinnamate 4-monooxygenase activity; GO:0016491,oxidoreductase activity; GO:0009055,electron carrier activity; GO:0005506,iron ion binding; GO:0005506,iron ion	GO:0055114,oxidation reduction;
331	527 unique xylem orthologs	501 unique cell wall orthologs	LP_TUS_9576	PRA1 family protein A1	PRA1 family protein A1 OS=Arabidopsis thaliana GN=PRA1A1 PE=2 SV=1	uniprot	PR1A1_ARATH#Q9LZM7	Arabidopsis thaliana	Q9LZM7	236	8e-62	0.68	N/A	GO:0016021,integral to membrane; GO:0016020,membrane; GO:0005789,endoplasmic reticulum membrane; GO:0005783,endoplasmic reticulum;	N/A	GO:0006810,transport;
332	527 unique xylem orthologs	501 unique cell wall orthologs	LP_TUS_9644	NADH-cytochrome b5 reductase 1	NADH-cytochrome b5 reductase 1 OS=Debaryomyces hansenii GN=CBR1 PE=3 SV=1	uniprot	NCB5R_DEBHA#Q6BUX2	Debaryomyces hansenii	Q6BUX2	271	6e-72	0.51	N/A	GO:0016021,integral to membrane; GO:0016020,membrane; GO:0005789,endoplasmic reticulum membrane; GO:0005783,endoplasmic reticulum; GO:0005741,mitochondrial outer membrane; GO:0005741,mitochondrial outer membrane; GO:0005739,mitochondrion;	GO:0016491,oxidoreductase activity; GO:0016491,oxidoreductase activity; GO:0016491,oxidoreductase activity; GO:0016491,oxidoreductase activity; GO:0016491,oxidoreductase activity; GO:0016491,oxidoreductase activity; GO:0009055,electron carrier activity; G	GO:0055114,oxidation reduction;
333	527 unique xylem orthologs	501 unique cell wall orthologs	LP_TUS_9651	Rhamnose biosynthetic enzyme 1	Probable rhamnose biosynthetic enzyme 1 OS=Arabidopsis thaliana GN=RHM1 PE=2 SV=1	uniprot	RHM1_ARATH#Q9SYM5	Arabidopsis thaliana	Q9SYM5	260	2e-69	0.85	N/A	N/A	GO:0050662,coenzyme binding; GO:0016829,lyase activity; GO:0016491,oxidoreductase activity; GO:0005488,binding; GO:0003824,catalytic activity; GO:0003824,catalytic activity; GO:0003824,catalytic activity;	GO:0055114,oxidation reduction; GO:0044237,cellular metabolic process; GO:0008152,metabolic process;
334	527 unique xylem orthologs	501 unique cell wall orthologs	LP_TUS_9676	Inner membrane protein ALBINO3, chloroplastic	Inner membrane protein ALBINO3, chloroplastic OS=Arabidopsis thaliana GN=ALB3 PE=1 SV=2	uniprot	ALB3_ARATH#Q8LBP4	Arabidopsis thaliana	Q8LBP4	237	2e-62	0.65	N/A	GO:0016021,integral to membrane; GO:0016021,integral to membrane; GO:0016020,membrane; GO:0009536,plastid; GO:0009507,chloroplast;	N/A	GO:0051205,protein insertion into membrane;
335	527 unique xylem orthologs	501 unique cell wall orthologs	LP_TUS_9705	Proteasome subunit alpha type-4	Proteasome subunit alpha type-4 OS=Spinacia oleracea GN=PAC1 PE=2 SV=1	uniprot	PSA4_SPIOL#P52427	Spinacia oleracea	P52427	415	0	0.8	3.4.25.1	GO:0043234,protein complex; GO:0005839,proteasome core complex; GO:0005839,proteasome core complex; GO:0005829,cytosol; GO:0005737,cytoplasm; GO:0005737,cytoplasm; GO:0005634,nucleus; GO:0005634,nucleus;	GO:0016787,hydrolase activity; GO:0008233,peptidase activity; GO:0004298,threonine-type endopeptidase activity; GO:0004298,threonine-type endopeptidase activity; GO:0004175,endopeptidase activity;	GO:0006511,ubiquitin-dependent protein catabolic process; GO:0006511,ubiquitin-dependent protein catabolic process;
336	527 unique xylem orthologs	501 unique cell wall orthologs	LP_TUS_9793	Endoglucanase 17	Endoglucanase 17 OS=Arabidopsis thaliana GN=At4g02290 PE=2 SV=1	uniprot	GUN17_ARATH#O81416	Arabidopsis thaliana	O81416	663	0	0.67	N/A	GO:0005576,extracellular region; GO:0005576,extracellular region;	GO:0016798,hydrolase activity, acting on glycosyl bonds; GO:0016787,hydrolase activity; GO:0008810,cellulase activity; GO:0004553,hydrolase activity, hydrolyzing O-glycosyl compounds; GO:0003824,catalytic activity; GO:0003824,catalytic activity;	GO:0030245,cellulose catabolic process; GO:0008152,metabolic process; GO:0007047,cell wall organization; GO:0005975,carbohydrate metabolic process; GO:0005975,carbohydrate metabolic process; GO:0000272,polysaccharide catabolic process;
337	527 unique xylem orthologs		LP_TUS_9824	Phosphomannomutase	Phosphomannomutase OS=Glycine max PE=2 SV=1	uniprot	PMM_SOYBN#Q1W376	Glycine max	Q1W376	410	0	0.8	N/A	GO:0005737,cytoplasm; GO:0005737,cytoplasm; GO:0005737,cytoplasm;	GO:0016853,isomerase activity; GO:0004615,phosphomannomutase activity; GO:0004615,phosphomannomutase activity; GO:0003824,catalytic activity;	GO:0019307,mannose biosynthetic process; GO:0008152,metabolic process;
338	527 unique xylem orthologs	501 unique cell wall orthologs	LP_TUS_9883	Phospholipase D alpha 1	Phospholipase D alpha 1 OS=Zea mays GN=PLD1 PE=2 SV=1	uniprot	PLDA1_MAIZE#Q43270	Zea mays	Q43270	595	0	0.82	3.1.4.4	GO:0016020,membrane;	GO:0016787,hydrolase activity; GO:0005509,calcium ion binding; GO:0005509,calcium ion binding; GO:0004630,phospholipase D activity; GO:0004630,phospholipase D activity; GO:0003824,catalytic activity;	GO:0046470,phosphatidylcholine metabolic process; GO:0016042,lipid catabolic process; GO:0008152,metabolic process;
339	527 unique xylem orthologs	501 unique cell wall orthologs	LP_TUS_10015	Ribonuclease 1	Ribonuclease 1 OS=Arabidopsis thaliana GN=RNS1 PE=1 SV=1	uniprot	RNS1_ARATH#P42813	Arabidopsis thaliana	P42813	261	3e-69	0.52	3.1.27.1	N/A	GO:0033897,ribonuclease T2 activity; GO:0016787,hydrolase activity; GO:0004521,endoribonuclease activity; GO:0004519,endonuclease activity; GO:0004518,nuclease activity; GO:0003723,RNA binding;	GO:0006950,response to stress;
340	527 unique xylem orthologs	501 unique cell wall orthologs	LP_TUS_10061	DNA-damage-repair/toleration protein DRT102	DNA-damage-repair/toleration protein DRT102 OS=Arabidopsis thaliana GN=DRT102 PE=2 SV=2	uniprot	DR102_ARATH#Q05212	Arabidopsis thaliana	Q05212	327	8e-89	0.58	N/A	N/A	N/A	GO:0006974,response to DNA damage stimulus; GO:0006281,DNA repair; GO:0005975,carbohydrate metabolic process;
341	527 unique xylem orthologs	501 unique cell wall orthologs	LP_TUS_10062	Transmembrane protein 85	Transmembrane protein 85 OS=Bos taurus GN=TMEM85 PE=2 SV=1	uniprot	TMM85_BOVIN#Q3T0K8	Bos taurus	Q3T0K8	101	4e-21	0.33	N/A	GO:0016021,integral to membrane; GO:0016020,membrane; GO:0016020,membrane;	N/A	N/A
342	527 unique xylem orthologs	501 unique cell wall orthologs	LP_TUS_10065	Uncharacterized protein ycf37	Uncharacterized protein ycf37 OS=Guillardia theta GN=ycf37 PE=3 SV=1	uniprot	YCF37_GUITH#O78458	Guillardia theta	O78458	77.4	8e-14	0.29	N/A	GO:0009536,plastid; GO:0009507,chloroplast;	GO:0005488,binding;	N/A
343	527 unique xylem orthologs	501 unique cell wall orthologs	LP_TUS_10077	Nucleoside diphosphate kinase 1	Nucleoside diphosphate kinase 1 OS=Mesembryanthemum crystallinum GN=NDKP1 PE=2 SV=1	uniprot	NDK1_MESCR#O81372	Mesembryanthemum crystallinum	O81372	270	8e-72	0.87	2.7.4.6	N/A	GO:0046872,metal ion binding; GO:0016740,transferase activity; GO:0016301,kinase activity; GO:0005524,ATP binding; GO:0005524,ATP binding; GO:0004550,nucleoside diphosphate kinase activity; GO:0004550,nucleoside diphosphate kinase activity; GO:0000287,mag	GO:0009117,nucleotide metabolic process; GO:0006241,CTP biosynthetic process; GO:0006228,UTP biosynthetic process; GO:0006183,GTP biosynthetic process;
344	527 unique xylem orthologs	501 unique cell wall orthologs	LP_TUS_10137	Gibberellin 20 oxidase 1	Gibberellin 20 oxidase 1 OS=Arabidopsis thaliana GN=20ox1 PE=2 SV=2	uniprot	GAOX1_ARATH#Q39110	Arabidopsis thaliana	Q39110	132	3e-30	0.36	N/A	N/A	GO:0046872,metal ion binding; GO:0016491,oxidoreductase activity; GO:0016491,oxidoreductase activity; GO:0016491,oxidoreductase activity; GO:0005506,iron ion binding; GO:0005506,iron ion binding;	GO:0055114,oxidation reduction;
345	527 unique xylem orthologs	501 unique cell wall orthologs	LP_TUS_10196	Protein notum homolog	Protein notum homolog OS=Mus musculus GN=Notum PE=2 SV=2	uniprot	NOTUM_MOUSE#Q8R116	Mus musculus	Q8R116	53.9	2e-06	0.21	N/A	GO:0005576,extracellular region; GO:0005576,extracellular region;	GO:0016787,hydrolase activity;	N/A
346	527 unique xylem orthologs	501 unique cell wall orthologs	LP_TUS_10234	Peroxiredoxin-2B	Peroxiredoxin-2B OS=Arabidopsis thaliana GN=PRXIIB PE=1 SV=1	uniprot	PRX2B_ARATH#Q9XEX2	Arabidopsis thaliana	Q9XEX2	257	8e-68	0.74	N/A	GO:0009507,chloroplast; GO:0005886,plasma membrane; GO:0005737,cytoplasm; GO:0005737,cytoplasm;	GO:0051920,peroxiredoxin activity; GO:0016491,oxidoreductase activity; GO:0016491,oxidoreductase activity; GO:0016209,antioxidant activity; GO:0004601,peroxidase activity;	GO:0055114,oxidation reduction; GO:0046686,response to cadmium ion; GO:0045454,cell redox homeostasis;
347	527 unique xylem orthologs	501 unique cell wall orthologs	LP_TUS_10269	Vacuolar protein sorting-associated protein 28 homolog 1	Vacuolar protein sorting-associated protein 28 homolog 1 OS=Arabidopsis thaliana GN=At4g05000 PE=2 SV=2	uniprot	VP281_ARATH#Q9S9T7	Arabidopsis thaliana	Q9S9T7	295	2e-79	0.69	N/A	N/A	N/A	GO:0015031,protein transport; GO:0006810,transport;
348	527 unique xylem orthologs		LP_TUS_10315	Aspartate aminotransferase, chloroplastic	Aspartate aminotransferase, chloroplastic OS=Arabidopsis thaliana GN=ASP3 PE=1 SV=1	uniprot	AAT3_ARATH#P46644	Arabidopsis thaliana	P46644	391	0	0.74	2.6.1.1	GO:0009536,plastid; GO:0009507,chloroplast;	GO:0030170,pyridoxal phosphate binding; GO:0030170,pyridoxal phosphate binding; GO:0030170,pyridoxal phosphate binding; GO:0016769,transferase activity, transferring nitrogenous groups; GO:0016740,transferase activity; GO:0008483,transaminase activity; GO	GO:0009058,biosynthetic process; GO:0009058,biosynthetic process; GO:0006520,amino acid metabolic process;
349	527 unique xylem orthologs	501 unique cell wall orthologs	LP_TUS_10316	Phosphoenolpyruvate carboxykinase [ATP]	Phosphoenolpyruvate carboxykinase [ATP] OS=Cucumis sativus GN=PCK PE=2 SV=1	uniprot	PEPCK_CUCSA#P42066	Cucumis sativus	P42066	540	0	0.84	4.1.1.49	GO:0005737,cytoplasm; GO:0005737,cytoplasm;	GO:0017076,purine nucleotide binding; GO:0017076,purine nucleotide binding; GO:0016831,carboxy-lyase activity; GO:0016829,lyase activity; GO:0005524,ATP binding; GO:0005524,ATP binding; GO:0004612,phosphoenolpyruvate carboxykinase (ATP) activity; GO:00046	GO:0006094,gluconeogenesis; GO:0006094,gluconeogenesis; GO:0006094,gluconeogenesis; GO:0006094,gluconeogenesis;
350	527 unique xylem orthologs	501 unique cell wall orthologs	LP_TUS_10321	Cytochrome P450 98A2	Cytochrome P450 98A2 OS=Glycine max GN=CYP98A2 PE=2 SV=1	uniprot	C98A2_SOYBN#O48922	Glycine max	O48922	735	0	0.8	N/A	GO:0016021,integral to membrane; GO:0016020,membrane; GO:0016020,membrane;	GO:0046872,metal ion binding; GO:0020037,heme binding; GO:0020037,heme binding; GO:0016491,oxidoreductase activity; GO:0009055,electron carrier activity; GO:0005506,iron ion binding; GO:0005506,iron ion binding; GO:0005506,iron ion binding; GO:0004497,mon	GO:0055114,oxidation reduction;
351	527 unique xylem orthologs	501 unique cell wall orthologs	LP_TUS_10337			TIGR_all_TC	PGI.072705#TC57302		TC57302	1011	0	0.99	N/A	GO:0009706,chloroplast inner membrane;	N/A	N/A
352	527 unique xylem orthologs	501 unique cell wall orthologs	LP_TUS_10341	Malate dehydrogenase, cytoplasmic	Malate dehydrogenase, cytoplasmic OS=Zea mays PE=2 SV=2	uniprot	MDHC_MAIZE#Q08062	Zea mays	Q08062	577	0	0.85	1.1.1.37	GO:0005737,cytoplasm; GO:0005737,cytoplasm;	GO:0030060,L-malate dehydrogenase activity; GO:0030060,L-malate dehydrogenase activity; GO:0016616,oxidoreductase activity, acting on the CH-OH group of donors, NAD or NADP as acceptor; GO:0016615,malate dehydrogenase activity; GO:0016615,malate dehydroge	GO:0055114,oxidation reduction; GO:0044262,cellular carbohydrate metabolic process; GO:0008152,metabolic process; GO:0006108,malate metabolic process; GO:0006108,malate metabolic process; GO:0006108,malate metabolic process; GO:0006099,tricarboxylic acid
353	527 unique xylem orthologs	501 unique cell wall orthologs	LP_TUS_10431	Beta-galactosidase	Beta-galactosidase OS=Sulfolobus solfataricus GN=lacS PE=1 SV=2	uniprot	BGAL_SULSO#P22498	Sulfolobus solfataricus	P22498	78.2	2e-14	0.39	3.2.1.23	N/A	GO:0043169,cation binding; GO:0016798,hydrolase activity, acting on glycosyl bonds; GO:0016787,hydrolase activity; GO:0004565,beta-galactosidase activity; GO:0004553,hydrolase activity, hydrolyzing O-glycosyl compounds; GO:0003824,catalytic activity;	GO:0008152,metabolic process; GO:0005975,carbohydrate metabolic process; GO:0005975,carbohydrate metabolic process;
354	527 unique xylem orthologs	501 unique cell wall orthologs	LP_TUS_10444	Fimbrin-like protein 2	Fimbrin-like protein 2 OS=Arabidopsis thaliana GN=FIM2 PE=2 SV=1	uniprot	FIMB2_ARATH#Q9FKI0	Arabidopsis thaliana	Q9FKI0	478	0	0.69	N/A	GO:0005856,cytoskeleton; GO:0005737,cytoplasm;	GO:0003779,actin binding; GO:0003779,actin binding;	N/A
355	527 unique xylem orthologs	501 unique cell wall orthologs	LP_TUS_10497	Ribonuclease UK114	Ribonuclease UK114 OS=Homo sapiens GN=HRSP12 PE=1 SV=1	uniprot	UK114_HUMAN#P52758	Homo sapiens	P52758	141	5e-33	0.5	N/A	GO:0005737,cytoplasm; GO:0005737,cytoplasm; GO:0005737,cytoplasm; GO:0005634,nucleus; GO:0005634,nucleus; GO:0005634,nucleus;	GO:0016787,hydrolase activity; GO:0004519,endonuclease activity; GO:0004518,nuclease activity;	GO:0006449,regulation of translational termination;
356	527 unique xylem orthologs	501 unique cell wall orthologs	LP_TUS_10513	DEAD-box ATP-dependent RNA helicase 5	DEAD-box ATP-dependent RNA helicase 5 OS=Oryza sativa subsp. japonica GN=Os07g0301200 PE=2 SV=1	uniprot	RH5_ORYSJ#Q6YS30	Oryza sativa subsp. japonica	Q6YS30	300	4e-81	0.79	N/A	GO:0005634,nucleus;	GO:0016787,hydrolase activity; GO:0008026,ATP-dependent helicase activity; GO:0008026,ATP-dependent helicase activity; GO:0005524,ATP binding; GO:0005524,ATP binding; GO:0005524,ATP binding; GO:0005524,ATP binding; GO:0004386,helicase activity; GO:0004386	GO:0042254,ribosome biogenesis; GO:0006364,rRNA processing;
357	527 unique xylem orthologs	501 unique cell wall orthologs	LP_TUS_10528	Vacuolar protein sorting-associated protein 29	Vacuolar protein sorting-associated protein 29 OS=Danio rerio GN=vps29 PE=2 SV=1	uniprot	VPS29_DANRE#Q7ZV68	Danio rerio	Q7ZV68	155	1e-37	0.65	N/A	GO:0016020,membrane; GO:0016020,membrane; GO:0010008,endosome membrane; GO:0005768,endosome; GO:0005737,cytoplasm; GO:0005737,cytoplasm;	GO:0046872,metal ion binding; GO:0016787,hydrolase activity; GO:0016787,hydrolase activity; GO:0008270,zinc ion binding; GO:0004647,phosphoserine phosphatase activity;	GO:0015031,protein transport; GO:0006810,transport;
358	527 unique xylem orthologs	501 unique cell wall orthologs	LP_TUS_10533	Pirin-like protein	Pirin-like protein OS=Solanum lycopersicum PE=2 SV=1	uniprot	PIRL_SOLLC#Q9SEE4	Solanum lycopersicum	Q9SEE4	442	0	0.72	N/A	GO:0005634,nucleus; GO:0005634,nucleus;	N/A	N/A
359	527 unique xylem orthologs	501 unique cell wall orthologs	LP_TUS_10641	Cell division cycle protein 48 homolog	Cell division cycle protein 48 homolog OS=Glycine max GN=CDC48 PE=2 SV=1	uniprot	CDC48_SOYBN#P54774	Glycine max	P54774	1080	0	0.9	N/A	GO:0016020,membrane; GO:0005886,plasma membrane; GO:0005886,plasma membrane;	GO:0017111,nucleoside-triphosphatase activity; GO:0016787,hydrolase activity; GO:0005524,ATP binding; GO:0005524,ATP binding; GO:0005524,ATP binding; GO:0005524,ATP binding; GO:0005488,binding; GO:0000166,nucleotide binding; GO:0000166,nucleotide binding;	GO:0007049,cell cycle;
360	527 unique xylem orthologs	501 unique cell wall orthologs	LP_TUS_10646	Anthranilate phosphoribosyltransferase-like protein	similar to UP|Q9M2R0 (Q9M2R0) Anthranilate phosphoribosyltransferase-like protein, partial (58%)	TIGR_all_TC	PGI.072705#TC58503		TC58503	1318	0	0.99	N/A	N/A	N/A	N/A
361	527 unique xylem orthologs	501 unique cell wall orthologs	LP_TUS_10715	Ras-related protein Rab11A	Ras-related protein Rab11A OS=Lotus japonicus GN=RAB11A PE=2 SV=1	uniprot	RB11A_LOTJA#Q40191	Lotus japonicus	Q40191	266	6e-71	0.75	N/A	GO:0016020,membrane; GO:0005886,plasma membrane; GO:0005886,plasma membrane;	GO:0005525,GTP binding; GO:0005525,GTP binding; GO:0005525,GTP binding; GO:0005525,GTP binding; GO:0000166,nucleotide binding;	GO:0015031,protein transport; GO:0007264,small GTPase mediated signal transduction; GO:0007264,small GTPase mediated signal transduction;
362	527 unique xylem orthologs	501 unique cell wall orthologs	LP_TUS_10744	Ubiquitin	Ubiquitin OS=Saccharomyces cerevisiae GN=UBI1 PE=1 SV=1	uniprot	UBIQ_YEAST#P61864	Saccharomyces cerevisiae	P61864	147	6e-35	0.96	N/A	GO:0022625,cytosolic large ribosomal subunit; GO:0005739,mitochondrion; GO:0005739,mitochondrion; GO:0005737,cytoplasm; GO:0005737,cytoplasm; GO:0005634,nucleus; GO:0005634,nucleus;	GO:0005515,protein binding; GO:0005515,protein binding; GO:0005515,protein binding; GO:0005515,protein binding; GO:0005515,protein binding; GO:0005515,protein binding; GO:0005515,protein binding; GO:0003735,structural constituent of ribosome;	GO:0042254,ribosome biogenesis; GO:0016567,protein ubiquitination; GO:0006974,response to DNA damage stimulus; GO:0006464,protein modification process; GO:0006412,translation; GO:0006281,DNA repair;
363	527 unique xylem orthologs	501 unique cell wall orthologs	LP_TUS_10747	UTP--glucose-1-phosphate uridylyltransferase 1	UTP--glucose-1-phosphate uridylyltransferase 1 OS=Arabidopsis thaliana GN=At5g17310 PE=2 SV=1	uniprot	UGPA1_ARATH#P57751	Arabidopsis thaliana	P57751	678	0	0.77	2.7.7.9	GO:0005737,cytoplasm; GO:0005737,cytoplasm;	GO:0016779,nucleotidyltransferase activity; GO:0016779,nucleotidyltransferase activity; GO:0016740,transferase activity; GO:0003983,UTP:glucose-1-phosphate uridylyltransferase activity;	GO:0008152,metabolic process;
364	527 unique xylem orthologs	501 unique cell wall orthologs	LP_TUS_10781	Betaine aldehyde dehydrogenase 1, chloroplastic	Betaine aldehyde dehydrogenase 1, chloroplastic OS=Arabidopsis thaliana GN=ALDH10A8 PE=2 SV=1	uniprot	BADH1_ARATH#Q9S795	Arabidopsis thaliana	Q9S795	313	5e-85	0.76	N/A	GO:0009536,plastid; GO:0009507,chloroplast;	GO:0016491,oxidoreductase activity; GO:0016491,oxidoreductase activity; GO:0016491,oxidoreductase activity; GO:0016491,oxidoreductase activity; GO:0016491,oxidoreductase activity; GO:0008802,betaine-aldehyde dehydrogenase activity;	GO:0055114,oxidation reduction; GO:0008152,metabolic process; GO:0008152,metabolic process; GO:0008152,metabolic process; GO:0008152,metabolic process;
365	527 unique xylem orthologs	501 unique cell wall orthologs	LP_TUS_10782	NADH pyrophosphatase NUDT19, chloroplastic	Probable NADH pyrophosphatase NUDT19, chloroplastic OS=Arabidopsis thaliana GN=NUDT19 PE=2 SV=1	uniprot	NUD19_ARATH#Q94A82	Arabidopsis thaliana	Q94A82	226	3e-59	0.78	N/A	GO:0009536,plastid; GO:0009507,chloroplast;	GO:0046872,metal ion binding; GO:0030145,manganese ion binding; GO:0016787,hydrolase activity; GO:0016787,hydrolase activity; GO:0016787,hydrolase activity; GO:0000287,magnesium ion binding; GO:0000210,NAD+ diphosphatase activity;	N/A
366	527 unique xylem orthologs	501 unique cell wall orthologs	LP_TUS_10785	Coatomer subunit zeta-2	Coatomer subunit zeta-2 OS=Oryza sativa subsp. japonica GN=COPZ2 PE=2 SV=1	uniprot	COPZ2_ORYSJ#Q6Z844	Oryza sativa subsp. japonica	Q6Z844	246	2e-64	0.72	N/A	GO:0031410,cytoplasmic vesicle; GO:0030117,membrane coat; GO:0016020,membrane; GO:0005794,Golgi apparatus; GO:0005737,cytoplasm; GO:0005737,cytoplasm; GO:0000139,Golgi membrane;	GO:0005515,protein binding;	GO:0016192,vesicle-mediated transport; GO:0016192,vesicle-mediated transport; GO:0015031,protein transport; GO:0006886,intracellular protein transport; GO:0006810,transport; GO:0006810,transport;
367	527 unique xylem orthologs	501 unique cell wall orthologs	LP_TUS_10790	Transmembrane protein 165	Transmembrane protein 165 OS=Homo sapiens GN=TMEM165 PE=1 SV=1	uniprot	TM165_HUMAN#Q9HC07	Homo sapiens	Q9HC07	151	7e-36	0.41	N/A	GO:0016021,integral to membrane; GO:0016020,membrane; GO:0016020,membrane; GO:0016020,membrane;	N/A	N/A
368	527 unique xylem orthologs	501 unique cell wall orthologs	LP_TUS_10807	Fructose-bisphosphate aldolase 3, chloroplastic	Probable fructose-bisphosphate aldolase 3, chloroplastic OS=Arabidopsis thaliana GN=FBA3 PE=1 SV=1	uniprot	ALFC3_ARATH#Q9ZU52	Arabidopsis thaliana	Q9ZU52	613	0	0.84	N/A	GO:0010287,plastoglobule; GO:0009536,plastid; GO:0009507,chloroplast; GO:0009507,chloroplast; GO:0009507,chloroplast; GO:0005739,mitochondrion;	GO:0016829,lyase activity; GO:0004332,fructose-bisphosphate aldolase activity; GO:0004332,fructose-bisphosphate aldolase activity; GO:0003824,catalytic activity;	GO:0046686,response to cadmium ion; GO:0008152,metabolic process; GO:0006096,glycolysis; GO:0006096,glycolysis;
369	527 unique xylem orthologs	501 unique cell wall orthologs	LP_TUS_10836	Protein transport protein Sec61 subunit alpha	Protein transport protein Sec61 subunit alpha OS=Dictyostelium discoideum GN=sec61a PE=3 SV=1	uniprot	SC61A_DICDI#Q54XK2	Dictyostelium discoideum	Q54XK2	707	0	0.73	N/A	GO:0016021,integral to membrane; GO:0016020,membrane; GO:0016020,membrane; GO:0005789,endoplasmic reticulum membrane; GO:0005783,endoplasmic reticulum; GO:0005783,endoplasmic reticulum;	GO:0015450,P-P-bond-hydrolysis-driven protein transmembrane transporter activity; GO:0015450,P-P-bond-hydrolysis-driven protein transmembrane transporter activity;	GO:0065002,intracellular protein transmembrane transport; GO:0031204,posttranslational protein targeting to membrane, translocation; GO:0015031,protein transport; GO:0015031,protein transport; GO:0006810,transport;
370	527 unique xylem orthologs	501 unique cell wall orthologs	LP_TUS_10855	Cellulose synthase A catalytic subunit 9 [UDP-forming]	Cellulose synthase A catalytic subunit 9 [UDP-forming] OS=Oryza sativa subsp. japonica GN=CESA9 PE=2 SV=1	uniprot	CESA9_ORYSJ#Q69P51	Oryza sativa subsp. japonica	Q69P51	212	5e-55	0.89	N/A	GO:0016021,integral to membrane; GO:0016020,membrane; GO:0016020,membrane; GO:0005886,plasma membrane; GO:0005886,plasma membrane;	GO:0046872,metal ion binding; GO:0016760,cellulose synthase (UDP-forming) activity; GO:0016760,cellulose synthase (UDP-forming) activity; GO:0016757,transferase activity, transferring glycosyl groups; GO:0016740,transferase activity; GO:0008270,zinc ion b	GO:0030244,cellulose biosynthetic process; GO:0030244,cellulose biosynthetic process; GO:0007047,cell wall organization;
371	527 unique xylem orthologs	501 unique cell wall orthologs	LP_TUS_10977	Chalcone synthase	Chalcone synthase OS=Pinus strobus GN=CHS PE=2 SV=1	uniprot	CHSY_PINST#O65872	Pinus strobus	O65872	363	0	0.89	2.3.1.74	N/A	GO:0016747,transferase activity, transferring acyl groups other than amino-acyl groups; GO:0016740,transferase activity; GO:0016210,naringenin-chalcone synthase activity; GO:0008415,acyltransferase activity; GO:0008415,acyltransferase activity; GO:0008415	GO:0009813,flavonoid biosynthetic process; GO:0009058,biosynthetic process; GO:0009058,biosynthetic process; GO:0008152,metabolic process; GO:0008152,metabolic process;
372	527 unique xylem orthologs	501 unique cell wall orthologs	LP_TUS_10982	26S protease regulatory subunit S10B	26S protease regulatory subunit S10B OS=Dictyostelium discoideum GN=psmC6 PE=3 SV=1	uniprot	PRS10_DICDI#Q54PJ1	Dictyostelium discoideum	Q54PJ1	365	0	0.85	N/A	GO:0043234,protein complex; GO:0005829,cytosol; GO:0005737,cytoplasm; GO:0005737,cytoplasm; GO:0005737,cytoplasm; GO:0005634,nucleus; GO:0005634,nucleus; GO:0005634,nucleus;	GO:0017111,nucleoside-triphosphatase activity; GO:0016787,hydrolase activity; GO:0005524,ATP binding; GO:0005524,ATP binding; GO:0005524,ATP binding; GO:0000166,nucleotide binding; GO:0000166,nucleotide binding;	GO:0030163,protein catabolic process;
373	527 unique xylem orthologs	501 unique cell wall orthologs	LP_TUS_11040	Subtilisin-like protease	Subtilisin-like protease OS=Arabidopsis thaliana GN=ARA12 PE=1 SV=1	uniprot	SUBL_ARATH#O65351	Arabidopsis thaliana	O65351	263	1e-69	0.41	N/A	GO:0048046,apoplast; GO:0005618,cell wall; GO:0005618,cell wall; GO:0005576,extracellular region;	GO:0042802,identical protein binding; GO:0016787,hydrolase activity; GO:0008233,peptidase activity; GO:0005509,calcium ion binding; GO:0004252,serine-type endopeptidase activity; GO:0004252,serine-type endopeptidase activity; GO:0004252,serine-type endope	GO:0043086,negative regulation of catalytic activity; GO:0006508,proteolysis;
374	527 unique xylem orthologs	501 unique cell wall orthologs	LP_TUS_11054	Pyruvate decarboxylase isozyme 2 (Fragment)	Pyruvate decarboxylase isozyme 2 (Fragment) OS=Pisum sativum GN=PDC2 PE=2 SV=1	uniprot	PDC2_PEA#P51851	Pisum sativum	P51851	419	0	0.78	4.1.1.1	N/A	GO:0046872,metal ion binding; GO:0030976,thiamin pyrophosphate binding; GO:0030976,thiamin pyrophosphate binding; GO:0016831,carboxy-lyase activity; GO:0016829,lyase activity; GO:0004737,pyruvate decarboxylase activity; GO:0003824,catalytic activity; GO:0	N/A
375	527 unique xylem orthologs	501 unique cell wall orthologs	LP_TUS_11127	T-complex protein 1 subunit theta	T-complex protein 1 subunit theta OS=Dictyostelium discoideum GN=cct8 PE=3 SV=1	uniprot	TCPQ_DICDI#Q552J0	Dictyostelium discoideum	Q552J0	247	7e-65	0.49	N/A	GO:0005737,cytoplasm; GO:0005737,cytoplasm;	GO:0051082,unfolded protein binding; GO:0051082,unfolded protein binding; GO:0051082,unfolded protein binding; GO:0005524,ATP binding; GO:0005524,ATP binding; GO:0005524,ATP binding; GO:0005524,ATP binding; GO:0005524,ATP binding; GO:0005524,ATP binding;	GO:0044267,cellular protein metabolic process; GO:0044267,cellular protein metabolic process; GO:0006457,protein folding; GO:0006457,protein folding; GO:0006457,protein folding;
376	527 unique xylem orthologs	501 unique cell wall orthologs	LP_TUS_11128	60S ribosomal protein L21-2	60S ribosomal protein L21-2 OS=Arabidopsis thaliana GN=RPL21E PE=2 SV=1	uniprot	RL212_ARATH#Q9FDZ9	Arabidopsis thaliana	Q9FDZ9	291	3e-78	0.81	N/A	GO:0030529,ribonucleoprotein complex; GO:0005840,ribosome; GO:0005840,ribosome; GO:0005622,intracellular;	GO:0003735,structural constituent of ribosome;	GO:0006412,translation;
377	527 unique xylem orthologs	501 unique cell wall orthologs	LP_TUS_11160	40S ribosomal protein S11-1	40S ribosomal protein S11-1 OS=Arabidopsis thaliana GN=RPS11A PE=2 SV=1	uniprot	RS111_ARATH#P16181	Arabidopsis thaliana	P16181	256	9e-68	0.76	N/A	GO:0030529,ribonucleoprotein complex; GO:0005840,ribosome; GO:0005840,ribosome; GO:0005737,cytoplasm; GO:0005737,cytoplasm; GO:0005622,intracellular;	GO:0019843,rRNA binding; GO:0003735,structural constituent of ribosome; GO:0003723,RNA binding;	GO:0006412,translation;
378	527 unique xylem orthologs		LP_TUS_11161	Acyl-coenzyme A thioesterase 9	Acyl-coenzyme A thioesterase 9 OS=Homo sapiens GN=ACOT9 PE=2 SV=1	uniprot	ACOT9_HUMAN#Q9Y305	Homo sapiens	Q9Y305	115	3e-25	0.31	N/A	GO:0005739,mitochondrion;	GO:0016787,hydrolase activity; GO:0005515,protein binding; GO:0004091,carboxylesterase activity; GO:0003986,acetyl-CoA hydrolase activity;	GO:0006637,acyl-CoA metabolic process;
379	527 unique xylem orthologs	501 unique cell wall orthologs	LP_TUS_11262	3-isopropylmalate dehydratase large subunit 1	3-isopropylmalate dehydratase large subunit 1 OS=Methanopyrus kandleri GN=leuC1 PE=3 SV=1	uniprot	LEUC1_METKA#Q8TVF2	Methanopyrus kandleri	Q8TVF2	214	5e-55	0.43	N/A	N/A	GO:0051539,4 iron, 4 sulfur cluster binding; GO:0051539,4 iron, 4 sulfur cluster binding; GO:0051539,4 iron, 4 sulfur cluster binding; GO:0051536,iron-sulfur cluster binding; GO:0046872,metal ion binding; GO:0016836,hydro-lyase activity; GO:0016836,hydro-	GO:0009098,leucine biosynthetic process; GO:0009098,leucine biosynthetic process; GO:0009098,leucine biosynthetic process; GO:0009082,branched chain family amino acid biosynthetic process; GO:0008652,amino acid biosynthetic process; GO:0008652,amino acid
380	527 unique xylem orthologs	501 unique cell wall orthologs	LP_TUS_11274	Ubiquitin carrier protein E2 16	Probable ubiquitin carrier protein E2 16 OS=Arabidopsis thaliana GN=UBC16 PE=2 SV=1	uniprot	UBC16_ARATH#Q9FWT2	Arabidopsis thaliana	Q9FWT2	253	1e-66	0.76	N/A	N/A	GO:0019787,small conjugating protein ligase activity; GO:0016874,ligase activity; GO:0004842,ubiquitin-protein ligase activity;	GO:0051246,regulation of protein metabolic process; GO:0043687,post-translational protein modification; GO:0006511,ubiquitin-dependent protein catabolic process;
381	527 unique xylem orthologs	501 unique cell wall orthologs	LP_TUS_11278	Pyridoxal biosynthesis protein PDX1	Probable pyridoxal biosynthesis protein PDX1 OS=Ginkgo biloba GN=PDX1 PE=2 SV=1	uniprot	PDX1_GINBI#Q9AT63	Ginkgo biloba	Q9AT63	244	5e-64	0.58	N/A	N/A	GO:0003824,catalytic activity;	GO:0008615,pyridoxine biosynthetic process; GO:0008152,metabolic process;
382	527 unique xylem orthologs	501 unique cell wall orthologs	LP_TUS_11362	At1g45150	similar to UP|Q7Y231 (Q7Y231) At1g45150, partial (16%)	TIGR_all_TC	PGI.072705#TC70836		TC70836	654	0	0.97	N/A	N/A	N/A	N/A
383	527 unique xylem orthologs	501 unique cell wall orthologs	LP_TUS_11427	26S protease regulatory subunit 4 homolog	26S protease regulatory subunit 4 homolog OS=Oryza sativa subsp. japonica GN=TBP2 PE=2 SV=2	uniprot	PRS4_ORYSJ#P46466	Oryza sativa subsp. japonica	P46466	494	0	0.92	N/A	GO:0043234,protein complex; GO:0005829,cytosol; GO:0005737,cytoplasm; GO:0005737,cytoplasm; GO:0005737,cytoplasm; GO:0005634,nucleus; GO:0005634,nucleus; GO:0005634,nucleus;	GO:0017111,nucleoside-triphosphatase activity; GO:0016787,hydrolase activity; GO:0005524,ATP binding; GO:0005524,ATP binding; GO:0005524,ATP binding; GO:0000166,nucleotide binding; GO:0000166,nucleotide binding;	GO:0030163,protein catabolic process;
384	527 unique xylem orthologs	501 unique cell wall orthologs	LP_TUS_11437	AP-2 complex subunit beta-1	AP-2 complex subunit beta-1 OS=Rattus norvegicus GN=Ap2b1 PE=2 SV=1	uniprot	AP2B1_RAT#P62944	Rattus norvegicus	P62944	91.7	2e-18	0.37	N/A	GO:0030131,clathrin adaptor complex; GO:0030131,clathrin adaptor complex; GO:0030131,clathrin adaptor complex; GO:0030119,AP-type membrane coat adaptor complex; GO:0030117,membrane coat; GO:0030117,membrane coat; GO:0030117,membrane coat; GO:0016020,membr	GO:0008565,protein transporter activity; GO:0005515,protein binding; GO:0005515,protein binding; GO:0005515,protein binding; GO:0005515,protein binding; GO:0005515,protein binding; GO:0005515,protein binding; GO:0005515,protein binding; GO:0005488,binding	GO:0016192,vesicle-mediated transport; GO:0016192,vesicle-mediated transport; GO:0016192,vesicle-mediated transport; GO:0016192,vesicle-mediated transport; GO:0016192,vesicle-mediated transport; GO:0016192,vesicle-mediated transport; GO:0015031,protein tr
385	527 unique xylem orthologs	501 unique cell wall orthologs	LP_TUS_11504	40S ribosomal protein S3a	40S ribosomal protein S3a OS=Oryza sativa subsp. japonica GN=RPS3A PE=2 SV=2	uniprot	RS3A_ORYSJ#P49397	Oryza sativa subsp. japonica	P49397	281	2e-75	0.88	N/A	GO:0030529,ribonucleoprotein complex; GO:0005840,ribosome; GO:0005840,ribosome; GO:0005622,intracellular;	GO:0003735,structural constituent of ribosome;	GO:0006412,translation;
386	527 unique xylem orthologs		LP_TUS_11535	DNA topoisomerase 6 subunit A	DNA topoisomerase 6 subunit A OS=Arabidopsis thaliana GN=TOP6A PE=1 SV=1	uniprot	TOP6A_ARATH#Q9LZ03	Arabidopsis thaliana	Q9LZ03	235	2e-61	0.91	N/A	GO:0005694,chromosome; GO:0005694,chromosome; GO:0005694,chromosome; GO:0005634,nucleus; GO:0005634,nucleus;	GO:0016853,isomerase activity; GO:0005524,ATP binding; GO:0005524,ATP binding; GO:0005515,protein binding; GO:0005515,protein binding; GO:0003918,DNA topoisomerase (ATP-hydrolyzing) activity; GO:0003916,DNA topoisomerase activity; GO:0003824,catalytic act	GO:0006265,DNA topological change; GO:0006259,DNA metabolic process; GO:0006259,DNA metabolic process;
387	527 unique xylem orthologs	501 unique cell wall orthologs	LP_TUS_11591	40S ribosomal protein SA	40S ribosomal protein SA OS=Glycine max PE=2 SV=1	uniprot	RSSA_SOYBN#O22518	Glycine max	O22518	390	0	0.81	N/A	GO:0030529,ribonucleoprotein complex; GO:0015935,small ribosomal subunit; GO:0005840,ribosome; GO:0005840,ribosome; GO:0005737,cytoplasm; GO:0005737,cytoplasm; GO:0005622,intracellular;	GO:0003735,structural constituent of ribosome; GO:0003735,structural constituent of ribosome;	GO:0006412,translation; GO:0006412,translation;
388	527 unique xylem orthologs	501 unique cell wall orthologs	LP_TUS_11604	Protein kinase APK1B, chloroplastic	Protein kinase APK1B, chloroplastic OS=Arabidopsis thaliana GN=APK1B PE=2 SV=2	uniprot	APK1B_ARATH#P46573	Arabidopsis thaliana	P46573	286	5e-77	0.8	N/A	GO:0009536,plastid; GO:0009507,chloroplast;	GO:0016740,transferase activity; GO:0016301,kinase activity; GO:0005524,ATP binding; GO:0005524,ATP binding; GO:0005524,ATP binding; GO:0005524,ATP binding; GO:0004713,protein tyrosine kinase activity; GO:0004674,protein serine/threonine kinase activity;	GO:0006468,protein amino acid phosphorylation; GO:0006468,protein amino acid phosphorylation; GO:0006468,protein amino acid phosphorylation; GO:0006468,protein amino acid phosphorylation;
389	527 unique xylem orthologs	501 unique cell wall orthologs	LP_TUS_11639	T6D22.12	similar to UP|Q9LN04 (Q9LN04) T6D22.12, partial (62%)	TIGR_all_TC	PGI.072705#TC59302		TC59302	2121	0	0.99	N/A	N/A	N/A	N/A
390	527 unique xylem orthologs	501 unique cell wall orthologs	LP_TUS_11672	Transmembrane protein 115	Transmembrane protein 115 OS=Mus musculus GN=Tmem115 PE=1 SV=1	uniprot	TM115_MOUSE#Q9WUH1	Mus musculus	Q9WUH1	78.6	3e-14	0.28	N/A	GO:0016021,integral to membrane; GO:0016020,membrane; GO:0016020,membrane;	N/A	N/A
391	527 unique xylem orthologs	501 unique cell wall orthologs	LP_TUS_11732	Amidophosphoribosyltransferase, chloroplastic	Amidophosphoribosyltransferase, chloroplastic OS=Glycine max GN=PUR1 PE=2 SV=1	uniprot	PUR1_SOYBN#P52418	Glycine max	P52418	239	3e-63	0.79	2.4.2.14	GO:0009536,plastid; GO:0009507,chloroplast;	GO:0051539,4 iron, 4 sulfur cluster binding; GO:0051536,iron-sulfur cluster binding; GO:0046872,metal ion binding; GO:0016757,transferase activity, transferring glycosyl groups; GO:0016740,transferase activity; GO:0016740,transferase activity; GO:0005506,	GO:0009116,nucleoside metabolic process; GO:0009113,purine base biosynthetic process; GO:0008152,metabolic process; GO:0006541,glutamine metabolic process; GO:0006164,purine nucleotide biosynthetic process;
392	527 unique xylem orthologs	501 unique cell wall orthologs	LP_TUS_11738	Splicing factor U2af large subunit B	Splicing factor U2af large subunit B OS=Nicotiana plumbaginifolia GN=U2AF65B PE=2 SV=1	uniprot	U2A2B_NICPL#Q9ZR40	Nicotiana plumbaginifolia	Q9ZR40	266	1e-70	0.66	N/A	GO:0005634,nucleus; GO:0005634,nucleus; GO:0005634,nucleus;	GO:0003723,RNA binding; GO:0003723,RNA binding; GO:0003676,nucleic acid binding; GO:0000166,nucleotide binding;	GO:0008380,RNA splicing; GO:0006397,mRNA processing; GO:0006397,mRNA processing;
393	527 unique xylem orthologs	501 unique cell wall orthologs	LP_TUS_11787	At4g12700	weakly similar to GB|AAQ56809.1|34098853|BT010366 At4g12700 {Arabidopsis thaliana;} , partial (63%)	TIGR_all_TC	PGI.072705#TC74712		TC74712	1090	0	0.99	N/A	GO:0005739,mitochondrion;	N/A	N/A
394	527 unique xylem orthologs	501 unique cell wall orthologs	LP_TUS_11791	Glucose-6-phosphate isomerase, cytosolic	Glucose-6-phosphate isomerase, cytosolic OS=Arabidopsis lyrata subsp. petraea GN=PGIC PE=3 SV=1	uniprot	G6PI_ARALP#Q9FXM4	Arabidopsis lyrata subsp. petraea	Q9FXM4	327	3e-89	0.81	N/A	GO:0005737,cytoplasm; GO:0005737,cytoplasm;	GO:0016853,isomerase activity; GO:0004347,glucose-6-phosphate isomerase activity; GO:0004347,glucose-6-phosphate isomerase activity;	GO:0006096,glycolysis; GO:0006096,glycolysis; GO:0006094,gluconeogenesis; GO:0006094,gluconeogenesis;
395	527 unique xylem orthologs	501 unique cell wall orthologs	LP_TUS_11818	Kinesin-like protein	weakly similar to UP|Q8S905 (Q8S905) AtNACK1 kinesin-like protein, partial (18%)	TIGR_all_TC	PGI.072705#TC65904		TC65904	1826	0	0.99	N/A	N/A	N/A	N/A
396	527 unique xylem orthologs	501 unique cell wall orthologs	LP_TUS_11937	Xyloglucan endotransglucosylase/hydrolase protein 27	Probable xyloglucan endotransglucosylase/hydrolase protein 27 OS=Arabidopsis thaliana GN=XTH27 PE=2 SV=2	uniprot	XTH27_ARATH#Q8LDS2	Arabidopsis thaliana	Q8LDS2	350	1e-95	0.53	N/A	GO:0048046,apoplast; GO:0048046,apoplast; GO:0005618,cell wall; GO:0005618,cell wall; GO:0005576,extracellular region;	GO:0016798,hydrolase activity, acting on glycosyl bonds; GO:0016787,hydrolase activity; GO:0016762,xyloglucan:xyloglucosyl transferase activity; GO:0016762,xyloglucan:xyloglucosyl transferase activity; GO:0016740,transferase activity; GO:0004553,hydrolase	GO:0008152,metabolic process; GO:0007047,cell wall organization; GO:0006073,glucan metabolic process; GO:0005975,carbohydrate metabolic process;
397	527 unique xylem orthologs	501 unique cell wall orthologs	LP_TUS_12005	Uncharacterized membrane protein C2G11.09	Uncharacterized membrane protein C2G11.09 OS=Schizosaccharomyces pombe GN=SPAC2G11.09 PE=2 SV=1	uniprot	YAB9_SCHPO#Q09809	Schizosaccharomyces pombe	Q09809	100	2e-20	0.28	N/A	GO:0016021,integral to membrane; GO:0016020,membrane; GO:0016020,membrane; GO:0016020,membrane; GO:0005774,vacuolar membrane;	N/A	N/A
398	527 unique xylem orthologs	501 unique cell wall orthologs	LP_TUS_12084	40S ribosomal protein S15a-1	40S ribosomal protein S15a-1 OS=Arabidopsis thaliana GN=RPS15AA PE=2 SV=2	uniprot	R15A1_ARATH#P42798	Arabidopsis thaliana	P42798	242	7e-64	0.9	N/A	GO:0030529,ribonucleoprotein complex; GO:0005840,ribosome; GO:0005840,ribosome; GO:0005737,cytoplasm; GO:0005737,cytoplasm; GO:0005622,intracellular;	GO:0003735,structural constituent of ribosome;	GO:0006412,translation;
399	527 unique xylem orthologs	501 unique cell wall orthologs	LP_TUS_12088	TrbL protein (Transfer gene complex protein-like protein)	similar to UP|Q9ETB5 (Q9ETB5) TrbL protein (Transfer gene complex protein-like protein), partial (5%)	TIGR_all_TC	PGI.072705#TC58904		TC58904	2413	0	0.99	N/A	N/A	N/A	N/A
400	527 unique xylem orthologs	501 unique cell wall orthologs	LP_TUS_12096	Thioredoxin reductase 2	Thioredoxin reductase 2 OS=Arabidopsis thaliana GN=NTR2 PE=2 SV=2	uniprot	TRXB2_ARATH#Q39242	Arabidopsis thaliana	Q39242	281	2e-75	0.78	1.6.4.5	GO:0005737,cytoplasm; GO:0005737,cytoplasm; GO:0005737,cytoplasm;	GO:0050660,FAD binding; GO:0016491,oxidoreductase activity; GO:0016491,oxidoreductase activity; GO:0016491,oxidoreductase activity; GO:0016491,oxidoreductase activity; GO:0009055,electron carrier activity; GO:0009055,electron carrier activity; GO:0004791,	GO:0055114,oxidation reduction; GO:0019430,removal of superoxide radicals;
401	527 unique xylem orthologs	501 unique cell wall orthologs	LP_TUS_12100	Cysteine-rich receptor-like protein kinase 10	Cysteine-rich receptor-like protein kinase 10 OS=Arabidopsis thaliana GN=CRK10 PE=1 SV=2	uniprot	CRK10_ARATH#Q8GYA4	Arabidopsis thaliana	Q8GYA4	250	4e-66	0.65	N/A	GO:0016021,integral to membrane; GO:0016020,membrane; GO:0016020,membrane; GO:0005886,plasma membrane;	GO:0016740,transferase activity; GO:0016301,kinase activity; GO:0005524,ATP binding; GO:0005524,ATP binding; GO:0005524,ATP binding; GO:0005524,ATP binding; GO:0005524,ATP binding; GO:0004872,receptor activity; GO:0004713,protein tyrosine kinase activity;	GO:0006468,protein amino acid phosphorylation; GO:0006468,protein amino acid phosphorylation; GO:0006468,protein amino acid phosphorylation; GO:0006468,protein amino acid phosphorylation; GO:0006468,protein amino acid phosphorylation;
402	527 unique xylem orthologs	501 unique cell wall orthologs	LP_TUS_12127	ADP-ribosylation factor 2	ADP-ribosylation factor 2 OS=Oryza sativa subsp. japonica GN=ARF PE=2 SV=2	uniprot	ARF2_ORYSJ#P51823	Oryza sativa subsp. japonica	P51823	365	0	0.99	N/A	GO:0005794,Golgi apparatus; GO:0005794,Golgi apparatus; GO:0005622,intracellular;	GO:0005525,GTP binding; GO:0005525,GTP binding; GO:0005525,GTP binding; GO:0005525,GTP binding; GO:0005525,GTP binding; GO:0000166,nucleotide binding;	GO:0016192,vesicle-mediated transport; GO:0016192,vesicle-mediated transport; GO:0015031,protein transport; GO:0007264,small GTPase mediated signal transduction; GO:0007264,small GTPase mediated signal transduction; GO:0006886,intracellular protein transp
403	527 unique xylem orthologs	501 unique cell wall orthologs	LP_TUS_12178	Malate dehydrogenase, chloroplastic	Malate dehydrogenase, chloroplastic OS=Arabidopsis thaliana GN=At3g47520 PE=1 SV=1	uniprot	MDHP_ARATH#Q9SN86	Arabidopsis thaliana	Q9SN86	457	0	0.85	N/A	GO:0048046,apoplast; GO:0010319,stromule; GO:0009941,chloroplast envelope; GO:0009536,plastid; GO:0009507,chloroplast; GO:0009507,chloroplast; GO:0009507,chloroplast; GO:0005886,plasma membrane;	GO:0030060,L-malate dehydrogenase activity; GO:0030060,L-malate dehydrogenase activity; GO:0016616,oxidoreductase activity, acting on the CH-OH group of donors, NAD or NADP as acceptor; GO:0016615,malate dehydrogenase activity; GO:0016491,oxidoreductase a	GO:0055114,oxidation reduction; GO:0044262,cellular carbohydrate metabolic process; GO:0008152,metabolic process; GO:0006108,malate metabolic process; GO:0006108,malate metabolic process; GO:0006099,tricarboxylic acid cycle; GO:0006096,glycolysis; GO:0005
404	527 unique xylem orthologs	501 unique cell wall orthologs	LP_TUS_12207	Mitogen-activated protein kinase 13	Mitogen-activated protein kinase 13 OS=Oryza sativa subsp. japonica GN=MPK13 PE=2 SV=1	uniprot	MPK13_ORYSJ#Q0E459	Oryza sativa subsp. japonica	Q0E459	250	7e-66	0.6	N/A	N/A	GO:0016740,transferase activity; GO:0016301,kinase activity; GO:0005524,ATP binding; GO:0005524,ATP binding; GO:0005524,ATP binding; GO:0005524,ATP binding; GO:0005524,ATP binding; GO:0005524,ATP binding; GO:0004707,MAP kinase activity; GO:0004707,MAP kin	GO:0006468,protein amino acid phosphorylation; GO:0006468,protein amino acid phosphorylation; GO:0006468,protein amino acid phosphorylation; GO:0006468,protein amino acid phosphorylation; GO:0006468,protein amino acid phosphorylation;
405	527 unique xylem orthologs	501 unique cell wall orthologs	LP_TUS_12225	60S ribosomal protein L17	60S ribosomal protein L17 OS=Zea mays GN=RPL17 PE=2 SV=1	uniprot	RL17_MAIZE#O48557	Zea mays	O48557	270	6e-72	0.79	N/A	GO:0030529,ribonucleoprotein complex; GO:0015934,large ribosomal subunit; GO:0005840,ribosome; GO:0005840,ribosome; GO:0005622,intracellular;	GO:0003735,structural constituent of ribosome; GO:0003735,structural constituent of ribosome;	GO:0006412,translation; GO:0006412,translation;
406	527 unique xylem orthologs	501 unique cell wall orthologs	LP_TUS_12246	Glycosyltransferase QUASIMODO1	Glycosyltransferase QUASIMODO1 OS=Arabidopsis thaliana GN=QUA1 PE=1 SV=1	uniprot	QUA1_ARATH#Q9LSG3	Arabidopsis thaliana	Q9LSG3	81.3	7e-15	0.28	N/A	GO:0016021,integral to membrane; GO:0016020,membrane; GO:0005794,Golgi apparatus; GO:0000139,Golgi membrane;	GO:0016757,transferase activity, transferring glycosyl groups; GO:0016757,transferase activity, transferring glycosyl groups; GO:0016740,transferase activity; GO:0005515,protein binding;	GO:0007155,cell adhesion; GO:0007047,cell wall organization;
407	527 unique xylem orthologs	501 unique cell wall orthologs	LP_TUS_12310	Ferritin-3, chloroplastic	Ferritin-3, chloroplastic OS=Glycine max PE=2 SV=1	uniprot	FRI3_SOYBN#Q948P6	Glycine max	Q948P6	225	3e-58	0.67	N/A	GO:0009536,plastid; GO:0009507,chloroplast;	GO:0046914,transition metal ion binding; GO:0046872,metal ion binding; GO:0016491,oxidoreductase activity; GO:0016491,oxidoreductase activity; GO:0008199,ferric iron binding; GO:0008199,ferric iron binding; GO:0005506,iron ion binding; GO:0005488,binding;	GO:0055114,oxidation reduction; GO:0006879,cellular iron ion homeostasis; GO:0006879,cellular iron ion homeostasis; GO:0006879,cellular iron ion homeostasis; GO:0006826,iron ion transport;
408	527 unique xylem orthologs	501 unique cell wall orthologs	LP_TUS_12376	DNA repair protein RAD23-4	Putative DNA repair protein RAD23-4 OS=Arabidopsis thaliana GN=RAD23-4 PE=2 SV=2	uniprot	RD23D_ARATH#Q84L30	Arabidopsis thaliana	Q84L30	364	0	0.5	N/A	GO:0005634,nucleus; GO:0005634,nucleus; GO:0005634,nucleus;	GO:0003684,damaged DNA binding;	GO:0043161,proteasomal ubiquitin-dependent protein catabolic process; GO:0006974,response to DNA damage stimulus; GO:0006464,protein modification process; GO:0006289,nucleotide-excision repair; GO:0006289,nucleotide-excision repair; GO:0006281,DNA repair;
409	527 unique xylem orthologs	501 unique cell wall orthologs	LP_TUS_12388	Ras-related protein ARA-3	Ras-related protein ARA-3 OS=Arabidopsis thaliana GN=ARA-3 PE=2 SV=1	uniprot	ARA3_ARATH#P28186	Arabidopsis thaliana	P28186	343	1e-93	0.79	N/A	GO:0016020,membrane; GO:0005886,plasma membrane; GO:0005886,plasma membrane;	GO:0005525,GTP binding; GO:0005525,GTP binding; GO:0005525,GTP binding; GO:0005525,GTP binding; GO:0000166,nucleotide binding;	GO:0015031,protein transport; GO:0007264,small GTPase mediated signal transduction; GO:0007264,small GTPase mediated signal transduction;
410	527 unique xylem orthologs	501 unique cell wall orthologs	LP_TUS_12441	Long-chain-fatty-acid--CoA ligase 4	Long-chain-fatty-acid--CoA ligase 4 OS=Rattus norvegicus GN=Acsl4 PE=2 SV=1	uniprot	ACSL4_RAT#O35547	Rattus norvegicus	O35547	183	1e-45	0.51	6.2.1.3	N/A	GO:0016874,ligase activity; GO:0004467,long-chain-fatty-acid-CoA ligase activity; GO:0003824,catalytic activity; GO:0000287,magnesium ion binding;	GO:0008152,metabolic process; GO:0006631,fatty acid metabolic process; GO:0006629,lipid metabolic process;
411	527 unique xylem orthologs	501 unique cell wall orthologs	LP_TUS_12446	WD repeat-containing protein 26	WD repeat-containing protein 26 OS=Homo sapiens GN=WDR26 PE=1 SV=3	uniprot	WDR26_HUMAN#Q9H7D7	Homo sapiens	Q9H7D7	214	5e-55	0.45	N/A	GO:0005737,cytoplasm; GO:0005737,cytoplasm; GO:0005737,cytoplasm;	N/A	N/A
412	527 unique xylem orthologs	501 unique cell wall orthologs	LP_TUS_12451	Transmembrane protein 87A	Transmembrane protein 87A OS=Homo sapiens GN=TMEM87A PE=1 SV=3	uniprot	TM87A_HUMAN#Q8NBN3	Homo sapiens	Q8NBN3	124	3e-28	0.37	N/A	GO:0016021,integral to membrane; GO:0016021,integral to membrane; GO:0016020,membrane; GO:0016020,membrane;	N/A	N/A
413	527 unique xylem orthologs	501 unique cell wall orthologs	LP_TUS_12533	Cytochrome P450 51	Cytochrome P450 51 OS=Sorghum bicolor GN=CYP51 PE=1 SV=1	uniprot	CP51_SORBI#P93846	Sorghum bicolor	P93846	256	5e-68	0.82	N/A	GO:0016021,integral to membrane; GO:0016020,membrane; GO:0016020,membrane;	GO:0046872,metal ion binding; GO:0020037,heme binding; GO:0020037,heme binding; GO:0016740,transferase activity; GO:0016491,oxidoreductase activity; GO:0009055,electron carrier activity; GO:0008398,sterol 14-demethylase activity; GO:0008168,methyltransfer	GO:0055114,oxidation reduction; GO:0016126,sterol biosynthetic process; GO:0008610,lipid biosynthetic process; GO:0006694,steroid biosynthetic process;
414	527 unique xylem orthologs	501 unique cell wall orthologs	LP_TUS_12535	Quinone oxidoreductase	Quinone oxidoreductase OS=Escherichia coli (strain K12) GN=qor PE=1 SV=1	uniprot	QOR_ECOLI#P28304	Escherichia coli (strain K12)	P28304	147	4e-35	0.5	1.6.5.5	N/A	GO:0016491,oxidoreductase activity; GO:0016491,oxidoreductase activity; GO:0016491,oxidoreductase activity; GO:0016491,oxidoreductase activity; GO:0016491,oxidoreductase activity; GO:0008270,zinc ion binding; GO:0008270,zinc ion binding; GO:0008270,zinc i	GO:0055114,oxidation reduction; GO:0055114,oxidation reduction; GO:0008152,metabolic process;
415	527 unique xylem orthologs	501 unique cell wall orthologs	LP_TUS_12553	Peptidyl-prolyl cis-trans isomerase NIMA-interacting 4	Peptidyl-prolyl cis-trans isomerase NIMA-interacting 4 OS=Homo sapiens GN=PIN4 PE=1 SV=1	uniprot	PIN4_HUMAN#Q9Y237	Homo sapiens	Q9Y237	96.7	1e-19	0.5	N/A	GO:0005759,mitochondrial matrix;	GO:0016853,isomerase activity; GO:0016853,isomerase activity; GO:0003755,peptidyl-prolyl cis-trans isomerase activity; GO:0003755,peptidyl-prolyl cis-trans isomerase activity;	GO:0006457,protein folding; GO:0006457,protein folding;
416	527 unique xylem orthologs	501 unique cell wall orthologs	LP_TUS_12558	Pectinesterase	Pectinesterase OS=Ficus awkeotsang PE=1 SV=1	uniprot	PME1_FICAW#P83947	Ficus awkeotsang	P83947	524	0	0.53	N/A	GO:0005618,cell wall; GO:0005618,cell wall; GO:0005576,extracellular region;	GO:0045330,aspartyl esterase activity; GO:0030599,pectinesterase activity; GO:0030599,pectinesterase activity; GO:0030599,pectinesterase activity; GO:0016787,hydrolase activity; GO:0004857,enzyme inhibitor activity;	GO:0042545,cell wall modification; GO:0007047,cell wall organization;
417	527 unique xylem orthologs	501 unique cell wall orthologs	LP_TUS_12609	BRASSINOSTEROID INSENSITIVE 1-associated receptor kinase 1	BRASSINOSTEROID INSENSITIVE 1-associated receptor kinase 1 OS=Arabidopsis thaliana GN=BAK1 PE=1 SV=2	uniprot	BAK1_ARATH#Q94F62	Arabidopsis thaliana	Q94F62	198	2e-50	0.65	N/A	GO:0016021,integral to membrane; GO:0016020,membrane; GO:0010008,endosome membrane; GO:0005886,plasma membrane; GO:0005886,plasma membrane; GO:0005768,endosome;	GO:0016740,transferase activity; GO:0016301,kinase activity; GO:0005524,ATP binding; GO:0005524,ATP binding; GO:0005524,ATP binding; GO:0005524,ATP binding; GO:0005515,protein binding; GO:0005515,protein binding; GO:0005515,protein binding; GO:0004674,pro	GO:0006468,protein amino acid phosphorylation; GO:0006468,protein amino acid phosphorylation; GO:0006468,protein amino acid phosphorylation; GO:0006468,protein amino acid phosphorylation;
418	527 unique xylem orthologs	501 unique cell wall orthologs	LP_TUS_12640	1-acyl-sn-glycerol-3-phosphate acyltransferase 2	1-acyl-sn-glycerol-3-phosphate acyltransferase 2 OS=Brassica oleracea GN=LPAT2 PE=2 SV=1	uniprot	LPAT2_BRAOL#Q6IWY1	Brassica oleracea	Q6IWY1	231	1e-60	0.72	N/A	GO:0016021,integral to membrane; GO:0016020,membrane; GO:0005789,endoplasmic reticulum membrane; GO:0005783,endoplasmic reticulum;	GO:0016740,transferase activity; GO:0008415,acyltransferase activity; GO:0008415,acyltransferase activity; GO:0003841,1-acylglycerol-3-phosphate O-acyltransferase activity;	GO:0008654,phospholipid biosynthetic process; GO:0008152,metabolic process;
419	527 unique xylem orthologs	501 unique cell wall orthologs	LP_TUS_12645	Prohibitin-1	Prohibitin-1 OS=Saccharomyces cerevisiae GN=PHB1 PE=1 SV=2	uniprot	PHB1_YEAST#P40961	Saccharomyces cerevisiae	P40961	196	7e-50	0.64	N/A	GO:0016020,membrane; GO:0016020,membrane; GO:0005743,mitochondrial inner membrane; GO:0005743,mitochondrial inner membrane; GO:0005743,mitochondrial inner membrane; GO:0005743,mitochondrial inner membrane; GO:0005739,mitochondrion; GO:0005739,mitochondrio	GO:0005515,protein binding;	GO:0045861,negative regulation of proteolysis; GO:0006457,protein folding; GO:0001302,replicative cell aging; GO:0001302,replicative cell aging; GO:0000001,mitochondrion inheritance;
420	527 unique xylem orthologs	501 unique cell wall orthologs	LP_TUS_12654	Proliferation-associated protein 2G4	Proliferation-associated protein 2G4 OS=Mus musculus GN=Pa2g4 PE=1 SV=3	uniprot	PA2G4_MOUSE#P50580	Mus musculus	P50580	177	5e-44	0.51	N/A	GO:0030529,ribonucleoprotein complex; GO:0005737,cytoplasm; GO:0005737,cytoplasm; GO:0005634,nucleus; GO:0005634,nucleus;	GO:0008235,metalloexopeptidase activity; GO:0005515,protein binding; GO:0004177,aminopeptidase activity; GO:0003723,RNA binding; GO:0003700,transcription factor activity;	GO:0045892,negative regulation of transcription, DNA-dependent; GO:0009987,cellular process; GO:0006508,proteolysis; GO:0006417,regulation of translation; GO:0006364,rRNA processing; GO:0006355,regulation of transcription, DNA-dependent; GO:0006350,transc
421	527 unique xylem orthologs	501 unique cell wall orthologs	LP_TUS_12691	Lactoylglutathione lyase	Lactoylglutathione lyase OS=Oryza sativa subsp. japonica GN=GLX-I PE=1 SV=2	uniprot	LGUL_ORYSJ#Q948T6	Oryza sativa subsp. japonica	Q948T6	461	0	0.75	N/A	N/A	GO:0046872,metal ion binding; GO:0046872,metal ion binding; GO:0016829,lyase activity; GO:0008270,zinc ion binding; GO:0004462,lactoylglutathione lyase activity; GO:0004462,lactoylglutathione lyase activity;	N/A
422	527 unique xylem orthologs	501 unique cell wall orthologs	LP_TUS_12747	Bifunctional purple acid phosphatase 26	Bifunctional purple acid phosphatase 26 OS=Arabidopsis thaliana GN=PAP26 PE=1 SV=1	uniprot	PPA26_ARATH#Q949Y3	Arabidopsis thaliana	Q949Y3	239	3e-62	0.43	N/A	GO:0005773,vacuole; GO:0005773,vacuole; GO:0005773,vacuole; GO:0005773,vacuole;	GO:0046872,metal ion binding; GO:0046872,metal ion binding; GO:0046872,metal ion binding; GO:0016787,hydrolase activity; GO:0016787,hydrolase activity; GO:0016491,oxidoreductase activity; GO:0008270,zinc ion binding; GO:0005506,iron ion binding; GO:000460	GO:0055114,oxidation reduction; GO:0042744,hydrogen peroxide catabolic process;
423	527 unique xylem orthologs	501 unique cell wall orthologs	LP_TUS_12754	Trafficking protein particle complex subunit 5	Trafficking protein particle complex subunit 5 OS=Dictyostelium discoideum GN=trappc5 PE=3 SV=1	uniprot	TPPC5_DICDI#Q54YG5	Dictyostelium discoideum	Q54YG5	179	9e-45	0.57	N/A	GO:0005794,Golgi apparatus; GO:0005783,endoplasmic reticulum; GO:0005783,endoplasmic reticulum;	N/A	GO:0016192,vesicle-mediated transport; GO:0006810,transport;
424	527 unique xylem orthologs	501 unique cell wall orthologs	LP_TUS_12811	Homeobox-leucine zipper protein HOX11	Homeobox-leucine zipper protein HOX11 OS=Oryza sativa subsp. japonica GN=HOX11 PE=2 SV=1	uniprot	HOX11_ORYSJ#Q67UE2	Oryza sativa subsp. japonica	Q67UE2	231	3e-60	0.54	N/A	GO:0005634,nucleus; GO:0005634,nucleus; GO:0005634,nucleus; GO:0005634,nucleus;	GO:0043565,sequence-specific DNA binding; GO:0003700,transcription factor activity; GO:0003677,DNA binding; GO:0003677,DNA binding; GO:0003677,DNA binding; GO:0003677,DNA binding;	GO:0045449,regulation of transcription; GO:0006355,regulation of transcription, DNA-dependent; GO:0006355,regulation of transcription, DNA-dependent; GO:0006355,regulation of transcription, DNA-dependent; GO:0006350,transcription;
425	527 unique xylem orthologs	501 unique cell wall orthologs	LP_TUS_12822	Serine carboxypeptidase 3	Serine carboxypeptidase 3 OS=Hordeum vulgare GN=CBP3 PE=1 SV=2	uniprot	CBP3_HORVU#P21529	Hordeum vulgare	P21529	248	2e-65	0.63	3.4.16.5	GO:0005576,extracellular region; GO:0005576,extracellular region;	GO:0016787,hydrolase activity; GO:0008233,peptidase activity; GO:0004185,serine-type carboxypeptidase activity; GO:0004180,carboxypeptidase activity;	GO:0006508,proteolysis;
426	527 unique xylem orthologs	501 unique cell wall orthologs	LP_TUS_12823	26S protease regulatory subunit 6A homolog	26S protease regulatory subunit 6A homolog OS=Solanum lycopersicum GN=TBP1 PE=2 SV=1	uniprot	PRS6A_SOLLC#P54776	Solanum lycopersicum	P54776	238	7e-63	0.91	N/A	GO:0043234,protein complex; GO:0005829,cytosol; GO:0005737,cytoplasm; GO:0005737,cytoplasm; GO:0005737,cytoplasm; GO:0005634,nucleus; GO:0005634,nucleus; GO:0005634,nucleus;	GO:0017111,nucleoside-triphosphatase activity; GO:0016787,hydrolase activity; GO:0005524,ATP binding; GO:0005524,ATP binding; GO:0005524,ATP binding; GO:0000166,nucleotide binding; GO:0000166,nucleotide binding;	GO:0030163,protein catabolic process;
427	527 unique xylem orthologs	501 unique cell wall orthologs	LP_TUS_12838	RING finger and CHY zinc finger domain-containing protein 1	RING finger and CHY zinc finger domain-containing protein 1 OS=Homo sapiens GN=RCHY1 PE=1 SV=1	uniprot	ZN363_HUMAN#Q96PM5	Homo sapiens	Q96PM5	243	2e-63	0.44	N/A	GO:0005737,cytoplasm; GO:0005737,cytoplasm; GO:0005737,cytoplasm; GO:0005634,nucleus; GO:0005634,nucleus;	GO:0046872,metal ion binding; GO:0008270,zinc ion binding; GO:0008270,zinc ion binding; GO:0008270,zinc ion binding; GO:0005515,protein binding; GO:0005515,protein binding;	N/A
428	527 unique xylem orthologs	501 unique cell wall orthologs	LP_TUS_12847	Ras-related protein Rab-2-B	Ras-related protein Rab-2-B OS=Zea mays GN=RAB2B PE=2 SV=1	uniprot	RAB2B_MAIZE#P49104	Zea mays	P49104	195	6e-50	0.95	N/A	GO:0033116,ER-Golgi intermediate compartment membrane; GO:0016020,membrane;	GO:0005525,GTP binding; GO:0005525,GTP binding; GO:0005525,GTP binding; GO:0005525,GTP binding; GO:0000166,nucleotide binding;	GO:0015031,protein transport; GO:0015031,protein transport; GO:0007264,small GTPase mediated signal transduction; GO:0007264,small GTPase mediated signal transduction; GO:0006810,transport;
429	527 unique xylem orthologs	501 unique cell wall orthologs	LP_TUS_12880	Delta-6-fatty acid desaturase	weakly similar to UP|Q71BG5 (Q71BG5) Delta-6-fatty acid desaturase, partial (81%)	TIGR_all_TC	PGI.072705#TC74847		TC74847	1009	0	0.99	N/A	GO:0016020,membrane;	GO:0016491,oxidoreductase activity;	N/A
430	527 unique xylem orthologs	501 unique cell wall orthologs	LP_TUS_12902	Calreticulin	Calreticulin OS=Ricinus communis PE=2 SV=1	uniprot	CALR_RICCO#P93508	Ricinus communis	P93508	600	0	0.82	N/A	GO:0005788,endoplasmic reticulum lumen; GO:0005783,endoplasmic reticulum; GO:0005783,endoplasmic reticulum; GO:0005783,endoplasmic reticulum; GO:0005783,endoplasmic reticulum;	GO:0051082,unfolded protein binding; GO:0051082,unfolded protein binding; GO:0046872,metal ion binding; GO:0008270,zinc ion binding; GO:0005529,sugar binding; GO:0005509,calcium ion binding; GO:0005509,calcium ion binding; GO:0005509,calcium ion binding;	GO:0006457,protein folding; GO:0006457,protein folding;
431	527 unique xylem orthologs	501 unique cell wall orthologs	LP_TUS_12939	Fructose-bisphosphate aldolase, cytoplasmic isozyme	Fructose-bisphosphate aldolase, cytoplasmic isozyme OS=Spinacia oleracea PE=2 SV=1	uniprot	ALF_SPIOL#P29356	Spinacia oleracea	P29356	583	0	0.81	4.1.2.13	GO:0005737,cytoplasm; GO:0005737,cytoplasm;	GO:0016829,lyase activity; GO:0004332,fructose-bisphosphate aldolase activity; GO:0004332,fructose-bisphosphate aldolase activity; GO:0003824,catalytic activity;	GO:0008152,metabolic process; GO:0006096,glycolysis; GO:0006096,glycolysis;
432	527 unique xylem orthologs	501 unique cell wall orthologs	LP_TUS_12951	3-beta-hydroxysteroid-Delta(8),Delta(7)-isomerase	Probable 3-beta-hydroxysteroid-Delta(8),Delta(7)-isomerase OS=Arabidopsis thaliana GN=At1g20050 PE=2 SV=1	uniprot	EBP_ARATH#O48962	Arabidopsis thaliana	O48962	279	2e-74	0.62	5.3.3.5	GO:0016021,integral to membrane; GO:0016021,integral to membrane; GO:0016020,membrane; GO:0005789,endoplasmic reticulum membrane; GO:0005783,endoplasmic reticulum; GO:0005783,endoplasmic reticulum;	GO:0047750,cholestenol delta-isomerase activity; GO:0047750,cholestenol delta-isomerase activity; GO:0016853,isomerase activity;	GO:0016126,sterol biosynthetic process; GO:0016125,sterol metabolic process; GO:0008610,lipid biosynthetic process; GO:0006694,steroid biosynthetic process;
433	527 unique xylem orthologs	501 unique cell wall orthologs	LP_TUS_12953	Protein FRIGIDA	Protein FRIGIDA OS=Arabidopsis thaliana GN=FRI PE=2 SV=1	uniprot	FRIGI_ARATH#Q9FDW0	Arabidopsis thaliana	Q9FDW0	80.1	6e-15	0.29	N/A	GO:0005634,nucleus; GO:0005634,nucleus;	N/A	GO:0030154,cell differentiation; GO:0009908,flower development; GO:0007275,multicellular organismal development;
434	527 unique xylem orthologs	501 unique cell wall orthologs	LP_TUS_13041	Lustrin A-like	similar to UP|Q69T67 (Q69T67) Lustrin A-like, partial (12%)	TIGR_all_TC	PGI.072705#TC58612		TC58612	2755	0	0.99	N/A	N/A	N/A	N/A
435	527 unique xylem orthologs	501 unique cell wall orthologs	LP_TUS_13109	Ubiquitin-conjugating enzyme E2 variant 1D	Ubiquitin-conjugating enzyme E2 variant 1D OS=Arabidopsis thaliana GN=UEV1D PE=1 SV=1	uniprot	UEV1D_ARATH#Q9SVD7	Arabidopsis thaliana	Q9SVD7	227	5e-59	0.73	N/A	N/A	GO:0019787,small conjugating protein ligase activity;	GO:0051246,regulation of protein metabolic process; GO:0043687,post-translational protein modification;
436	527 unique xylem orthologs	501 unique cell wall orthologs	LP_TUS_13127	Iron-sulfur cluster assembly enzyme ISCU, mitochondrial	Iron-sulfur cluster assembly enzyme ISCU, mitochondrial OS=Mus musculus GN=Iscu PE=1 SV=1	uniprot	ISCU_MOUSE#Q9D7P6	Mus musculus	Q9D7P6	199	8e-51	0.71	N/A	GO:0005829,cytosol; GO:0005739,mitochondrion; GO:0005739,mitochondrion; GO:0005739,mitochondrion; GO:0005739,mitochondrion; GO:0005739,mitochondrion; GO:0005737,cytoplasm;	GO:0051536,iron-sulfur cluster binding; GO:0051536,iron-sulfur cluster binding; GO:0046872,metal ion binding; GO:0032947,protein complex scaffold; GO:0005515,protein binding; GO:0005506,iron ion binding; GO:0005506,iron ion binding; GO:0005506,iron ion bi	GO:0016226,iron-sulfur cluster assembly; GO:0016226,iron-sulfur cluster assembly;
437	527 unique xylem orthologs	501 unique cell wall orthologs	LP_TUS_13160	Cysteine proteinase RD19a	Cysteine proteinase RD19a OS=Arabidopsis thaliana GN=RD19A PE=2 SV=1	uniprot	RD19A_ARATH#P43296	Arabidopsis thaliana	P43296	503	0	0.67	N/A	N/A	GO:0016787,hydrolase activity; GO:0008234,cysteine-type peptidase activity; GO:0008234,cysteine-type peptidase activity; GO:0008234,cysteine-type peptidase activity; GO:0008233,peptidase activity; GO:0004197,cysteine-type endopeptidase activity;	GO:0006508,proteolysis; GO:0006508,proteolysis;
438	527 unique xylem orthologs	501 unique cell wall orthologs	LP_TUS_13212	VAMP-like protein YKT61	VAMP-like protein YKT61 OS=Arabidopsis thaliana GN=YKT61 PE=2 SV=1	uniprot	YKT61_ARATH#Q9ZRD6	Arabidopsis thaliana	Q9ZRD6	309	7e-84	0.74	N/A	GO:0016021,integral to membrane; GO:0016021,integral to membrane; GO:0016020,membrane; GO:0005886,plasma membrane; GO:0005886,plasma membrane;	N/A	GO:0016192,vesicle-mediated transport; GO:0016192,vesicle-mediated transport; GO:0015031,protein transport; GO:0006810,transport; GO:0006810,transport;
439	527 unique xylem orthologs	501 unique cell wall orthologs	LP_TUS_13254	Alpha-1,4-glucan-protein synthase [UDP-forming] 2	Alpha-1,4-glucan-protein synthase [UDP-forming] 2 OS=Solanum tuberosum GN=UPTG2 PE=1 SV=1	uniprot	UPTG2_SOLTU#Q8RU27	Solanum tuberosum	Q8RU27	683	0	0.91	N/A	GO:0030054,cell junction; GO:0009505,plant-type cell wall; GO:0005794,Golgi apparatus; GO:0005794,Golgi apparatus; GO:0005794,Golgi apparatus; GO:0005618,cell wall; GO:0005576,extracellular region;	GO:0047210,alpha-1,4-glucan-protein synthase (UDP-forming) activity; GO:0016757,transferase activity, transferring glycosyl groups; GO:0016740,transferase activity;	GO:0030244,cellulose biosynthetic process; GO:0030244,cellulose biosynthetic process; GO:0007047,cell wall organization;
440	527 unique xylem orthologs		LP_TUS_13353	Signal peptide peptidase-like 2B	Signal peptide peptidase-like 2B OS=Homo sapiens GN=SPPL2B PE=1 SV=2	uniprot	PSL1_HUMAN#Q8TCT7	Homo sapiens	Q8TCT7	106	6e-23	0.46	N/A	GO:0016021,integral to membrane; GO:0016021,integral to membrane; GO:0016021,integral to membrane; GO:0016020,membrane; GO:0005794,Golgi apparatus; GO:0000139,Golgi membrane;	GO:0016787,hydrolase activity; GO:0008233,peptidase activity; GO:0004190,aspartic-type endopeptidase activity;	N/A
441	527 unique xylem orthologs	501 unique cell wall orthologs	LP_TUS_13361	Inositol-3-phosphate synthase	Inositol-3-phosphate synthase OS=Sesamum indicum PE=2 SV=1	uniprot	INO1_SESIN#Q9FYV1	Sesamum indicum	Q9FYV1	873	0	0.82	5.5.1.4	GO:0005737,cytoplasm; GO:0005737,cytoplasm;	GO:0016853,isomerase activity; GO:0005488,binding; GO:0004512,inositol-3-phosphate synthase activity; GO:0004512,inositol-3-phosphate synthase activity; GO:0003824,catalytic activity;	GO:0008654,phospholipid biosynthetic process; GO:0008654,phospholipid biosynthetic process; GO:0008152,metabolic process; GO:0006021,inositol biosynthetic process; GO:0006021,inositol biosynthetic process;
442	527 unique xylem orthologs	501 unique cell wall orthologs	LP_TUS_13364	Clathrin heavy chain	Clathrin heavy chain OS=Dictyostelium discoideum GN=chcA PE=1 SV=1	uniprot	CLH_DICDI#P25870	Dictyostelium discoideum	P25870	236	1e-61	0.54	N/A	GO:0031410,cytoplasmic vesicle; GO:0030659,cytoplasmic vesicle membrane; GO:0030132,clathrin coat of coated pit; GO:0030132,clathrin coat of coated pit; GO:0030132,clathrin coat of coated pit; GO:0030130,clathrin coat of trans-Golgi network vesicle; GO:00	GO:0005515,protein binding; GO:0005515,protein binding; GO:0005515,protein binding; GO:0005515,protein binding; GO:0005515,protein binding; GO:0005488,binding; GO:0005488,binding; GO:0005198,structural molecule activity; GO:0005198,structural molecule act	GO:0006909,phagocytosis; GO:0048268,clathrin coat assembly; GO:0031152,aggregation involved in sorocarp development; GO:0031152,aggregation involved in sorocarp development; GO:0030435,sporulation resulting in formation of a cellular spore; GO:0016192,ves
443	527 unique xylem orthologs	501 unique cell wall orthologs	LP_TUS_13387	Uncharacterized aminotransferase y4uB	Uncharacterized aminotransferase y4uB OS=Rhizobium sp. (strain NGR234) GN=y4uB PE=3 SV=1	uniprot	Y4UB_RHISN#Q53196	Rhizobium sp. (strain NGR234)	Q53196	152	4e-36	0.34	N/A	N/A	GO:0030170,pyridoxal phosphate binding; GO:0030170,pyridoxal phosphate binding; GO:0016740,transferase activity; GO:0008483,transaminase activity; GO:0008483,transaminase activity; GO:0003824,catalytic activity;	N/A
444	527 unique xylem orthologs		LP_TUS_13416	Stromal 70 kDa heat shock-related protein, chloroplastic	Stromal 70 kDa heat shock-related protein, chloroplastic OS=Pisum sativum GN=HSP70 PE=2 SV=1	uniprot	HSP7S_PEA#Q02028	Pisum sativum	Q02028	247	5e-65	0.74	N/A	GO:0009536,plastid; GO:0009507,chloroplast;	GO:0051082,unfolded protein binding; GO:0005524,ATP binding; GO:0005524,ATP binding; GO:0005524,ATP binding; GO:0000166,nucleotide binding;	GO:0006950,response to stress; GO:0006457,protein folding;
445	527 unique xylem orthologs	501 unique cell wall orthologs	LP_TUS_13457	Aquaporin PIP1-4	Probable aquaporin PIP1-4 OS=Arabidopsis thaliana GN=PIP1.4 PE=1 SV=1	uniprot	PIP14_ARATH#Q39196	Arabidopsis thaliana	Q39196	510	0	0.85	N/A	GO:0016021,integral to membrane; GO:0016021,integral to membrane; GO:0016020,membrane; GO:0016020,membrane; GO:0005886,plasma membrane; GO:0005886,plasma membrane;	GO:0005215,transporter activity; GO:0005215,transporter activity;	GO:0006810,transport; GO:0006810,transport; GO:0006810,transport;
446	527 unique xylem orthologs	501 unique cell wall orthologs	LP_TUS_13472	Uncharacterized glycosyltransferase AGO61	Uncharacterized glycosyltransferase AGO61 OS=Tetraodon nigroviridis GN=ago61 PE=2 SV=1	uniprot	AGO61_TETNG#Q5NDE3	Tetraodon nigroviridis	Q5NDE3	51.2	7e-06	0.28	N/A	N/A	GO:0016740,transferase activity;	N/A
447	527 unique xylem orthologs	501 unique cell wall orthologs	LP_TUS_13547	60S ribosomal protein L19-1	60S ribosomal protein L19-1 OS=Arabidopsis thaliana GN=RPL19A PE=2 SV=1	uniprot	RL191_ARATH#Q9SRX2	Arabidopsis thaliana	Q9SRX2	283	1e-75	0.78	N/A	GO:0030529,ribonucleoprotein complex; GO:0005840,ribosome; GO:0005840,ribosome; GO:0005840,ribosome; GO:0005840,ribosome; GO:0005622,intracellular; GO:0005622,intracellular; GO:0005622,intracellular;	GO:0003735,structural constituent of ribosome; GO:0003735,structural constituent of ribosome; GO:0003735,structural constituent of ribosome;	GO:0006412,translation; GO:0006412,translation; GO:0006412,translation;
448	527 unique xylem orthologs	501 unique cell wall orthologs	LP_TUS_13551	Translocase of chloroplast 34	Translocase of chloroplast 34 OS=Pisum sativum GN=TOC34 PE=1 SV=1	uniprot	TOC34_PEA#Q41009	Pisum sativum	Q41009	197	1e-50	0.6	N/A	GO:0016021,integral to membrane; GO:0016020,membrane; GO:0009707,chloroplast outer membrane; GO:0009536,plastid; GO:0009527,plastid outer membrane; GO:0009507,chloroplast;	GO:0016787,hydrolase activity; GO:0015450,P-P-bond-hydrolysis-driven protein transmembrane transporter activity; GO:0005525,GTP binding; GO:0005525,GTP binding; GO:0005515,protein binding; GO:0000166,nucleotide binding;	GO:0015031,protein transport; GO:0006886,intracellular protein transport; GO:0006810,transport;
449	527 unique xylem orthologs	501 unique cell wall orthologs	LP_TUS_13568	30S ribosomal protein S9, chloroplastic	30S ribosomal protein S9, chloroplastic OS=Arabidopsis thaliana GN=RPS9 PE=2 SV=1	uniprot	RR9_ARATH#Q9XJ27	Arabidopsis thaliana	Q9XJ27	237	6e-62	0.62	N/A	GO:0030529,ribonucleoprotein complex; GO:0009941,chloroplast envelope; GO:0009536,plastid; GO:0009507,chloroplast; GO:0009507,chloroplast; GO:0009507,chloroplast; GO:0005840,ribosome; GO:0005840,ribosome; GO:0005622,intracellular;	GO:0019843,rRNA binding; GO:0003735,structural constituent of ribosome; GO:0003723,RNA binding;	GO:0006412,translation;
450	527 unique xylem orthologs	501 unique cell wall orthologs	LP_TUS_13617	Late embryogenesis abundant proteins-like	similar to UP|Q6Z4J9 (Q6Z4J9) Late embryogenesis abundant proteins-like, partial (71%)	TIGR_all_TC	PGI.072705#TC59070		TC59070	1291	0	0.97	N/A	N/A	N/A	GO:0009269,response to desiccation;
451	527 unique xylem orthologs	501 unique cell wall orthologs	LP_TUS_13669	At1g09610	weakly similar to UP|Q6NMK1 (Q6NMK1) At1g09610, partial (69%)	TIGR_all_TC	PGI.072705#TC66272		TC66272	3087	0	0.99	N/A	N/A	N/A	N/A
452	527 unique xylem orthologs	501 unique cell wall orthologs	LP_TUS_13693	L-ascorbate peroxidase 1, cytosolic	L-ascorbate peroxidase 1, cytosolic OS=Arabidopsis thaliana GN=APX1 PE=1 SV=2	uniprot	APX1_ARATH#Q05431	Arabidopsis thaliana	Q05431	388	0	0.74	1.11.1.11	GO:0005737,cytoplasm; GO:0005737,cytoplasm;	GO:0046872,metal ion binding; GO:0030955,potassium ion binding; GO:0020037,heme binding; GO:0020037,heme binding; GO:0020037,heme binding; GO:0016688,L-ascorbate peroxidase activity; GO:0016491,oxidoreductase activity; GO:0005515,protein binding; GO:00055	GO:0055114,oxidation reduction; GO:0042744,hydrogen peroxide catabolic process; GO:0006979,response to oxidative stress; GO:0006979,response to oxidative stress; GO:0006979,response to oxidative stress;
453	527 unique xylem orthologs	501 unique cell wall orthologs	LP_TUS_13718	Subtilisin-like protease	Subtilisin-like protease OS=Arabidopsis thaliana GN=ARA12 PE=1 SV=1	uniprot	SUBL_ARATH#O65351	Arabidopsis thaliana	O65351	853	0	0.58	N/A	GO:0048046,apoplast; GO:0005618,cell wall; GO:0005618,cell wall; GO:0005576,extracellular region;	GO:0042802,identical protein binding; GO:0016787,hydrolase activity; GO:0008233,peptidase activity; GO:0005509,calcium ion binding; GO:0004252,serine-type endopeptidase activity; GO:0004252,serine-type endopeptidase activity; GO:0004252,serine-type endope	GO:0043086,negative regulation of catalytic activity; GO:0006508,proteolysis;
454	527 unique xylem orthologs	501 unique cell wall orthologs	LP_TUS_13752	Vesicle-fusing ATPase	Vesicle-fusing ATPase OS=Arabidopsis thaliana GN=NSF PE=2 SV=2	uniprot	NSF_ARATH#Q9M0Y8	Arabidopsis thaliana	Q9M0Y8	381	0	0.81	N/A	GO:0005737,cytoplasm; GO:0005737,cytoplasm;	GO:0046872,metal ion binding; GO:0017111,nucleoside-triphosphatase activity; GO:0016787,hydrolase activity; GO:0005524,ATP binding; GO:0005524,ATP binding; GO:0005524,ATP binding; GO:0005524,ATP binding; GO:0005524,ATP binding; GO:0005488,binding; GO:0000	GO:0016192,vesicle-mediated transport; GO:0015031,protein transport; GO:0006810,transport;
455	527 unique xylem orthologs	501 unique cell wall orthologs	LP_TUS_13757	60S ribosomal protein L10a-2	60S ribosomal protein L10a-2 OS=Arabidopsis thaliana GN=RPL10AB PE=2 SV=1	uniprot	R10A2_ARATH#P59230	Arabidopsis thaliana	P59230	313	6e-85	0.79	N/A	GO:0030529,ribonucleoprotein complex; GO:0005840,ribosome; GO:0005840,ribosome; GO:0005840,ribosome; GO:0005622,intracellular; GO:0005622,intracellular;	GO:0003735,structural constituent of ribosome; GO:0003735,structural constituent of ribosome;	GO:0006412,translation; GO:0006412,translation;
456	527 unique xylem orthologs		LP_TUS_13762	(3R)-hydroxymyristoyl-[acyl-carrier-protein] dehydratase	(3R)-hydroxymyristoyl-[acyl-carrier-protein] dehydratase OS=Anabaena variabilis (strain ATCC 29413 / PCC 7937) GN=fabZ PE=3 SV=2	uniprot	FABZ_ANAVT#Q3MH14	Anabaena variabilis (strain ATCC 29413 / PCC 7937)	Q3MH14	135	1e-31	0.57	N/A	GO:0005737,cytoplasm; GO:0005737,cytoplasm; GO:0005737,cytoplasm; GO:0005737,cytoplasm;	GO:0016836,hydro-lyase activity; GO:0016836,hydro-lyase activity; GO:0016829,lyase activity;	GO:0009245,lipid A biosynthetic process; GO:0009245,lipid A biosynthetic process; GO:0008610,lipid biosynthetic process; GO:0006633,fatty acid biosynthetic process;
457	527 unique xylem orthologs	501 unique cell wall orthologs	LP_TUS_13805	Eukaryotic translation initiation factor 3 subunit F	Eukaryotic translation initiation factor 3 subunit F OS=Arabidopsis thaliana GN=TIF3F1 PE=2 SV=1	uniprot	EIF3F_ARATH#O04202	Arabidopsis thaliana	O04202	223	5e-58	0.67	N/A	N/A	GO:0003743,translation initiation factor activity;	GO:0006412,translation;
458	527 unique xylem orthologs	501 unique cell wall orthologs	LP_TUS_13951	PHD finger protein 2	PHD finger protein 2 OS=Mus musculus GN=Phf2 PE=1 SV=2	uniprot	PHF2_MOUSE#Q9WTU0	Mus musculus	Q9WTU0	57.8	3e-08	0.4	N/A	GO:0005634,nucleus; GO:0005634,nucleus;	GO:0046872,metal ion binding; GO:0008270,zinc ion binding; GO:0008270,zinc ion binding; GO:0008270,zinc ion binding; GO:0005515,protein binding;	N/A
459	527 unique xylem orthologs	501 unique cell wall orthologs	LP_TUS_14029	Glycosyltransferase QUASIMODO1	Glycosyltransferase QUASIMODO1 OS=Arabidopsis thaliana GN=QUA1 PE=1 SV=1	uniprot	QUA1_ARATH#Q9LSG3	Arabidopsis thaliana	Q9LSG3	180	6e-45	0.56	N/A	GO:0016021,integral to membrane; GO:0016020,membrane; GO:0005794,Golgi apparatus; GO:0000139,Golgi membrane;	GO:0016757,transferase activity, transferring glycosyl groups; GO:0016757,transferase activity, transferring glycosyl groups; GO:0016740,transferase activity; GO:0005515,protein binding;	GO:0007155,cell adhesion; GO:0007047,cell wall organization;
460	527 unique xylem orthologs	501 unique cell wall orthologs	LP_TUS_14064	At1g47310	weakly similar to UP|Q9FX03 (Q9FX03) T3F24.7 protein (At1g47310), partial (6%)	TIGR_all_TC	PGI.072705#TC66493		TC66493	2389	0	0.99	N/A	N/A	N/A	N/A
461	527 unique xylem orthologs	501 unique cell wall orthologs	LP_TUS_14078	Serine/threonine-protein kinase CTR1	Serine/threonine-protein kinase CTR1 OS=Arabidopsis thaliana GN=CTR1 PE=1 SV=1	uniprot	CTR1_ARATH#Q05609	Arabidopsis thaliana	Q05609	118	9e-26	0.4	2.7.1.37	N/A	GO:0016740,transferase activity; GO:0016301,kinase activity; GO:0005524,ATP binding; GO:0005524,ATP binding; GO:0005524,ATP binding; GO:0005524,ATP binding; GO:0005524,ATP binding; GO:0005515,protein binding; GO:0005515,protein binding; GO:0005515,protein	GO:0009873,ethylene mediated signaling pathway; GO:0006468,protein amino acid phosphorylation; GO:0006468,protein amino acid phosphorylation; GO:0006468,protein amino acid phosphorylation; GO:0006468,protein amino acid phosphorylation; GO:0006468,protein
462	527 unique xylem orthologs	501 unique cell wall orthologs	LP_TUS_14126	4-coumarate--CoA ligase-like 6	4-coumarate--CoA ligase-like 6 OS=Oryza sativa subsp. japonica GN=4CLL6 PE=2 SV=2	uniprot	4CLL6_ORYSJ#Q8RU95	Oryza sativa subsp. japonica	Q8RU95	265	2e-70	0.56	N/A	N/A	GO:0016874,ligase activity; GO:0005524,ATP binding; GO:0003824,catalytic activity; GO:0000166,nucleotide binding;	GO:0008152,metabolic process;
463	527 unique xylem orthologs	501 unique cell wall orthologs	LP_TUS_14161	Predicted protein	similar to UP|Q6T282 (Q6T282) Predicted protein, partial (26%)	TIGR_all_TC	PGI.072705#TC73618		TC73618	1770	0	1	N/A	N/A	N/A	N/A
464	527 unique xylem orthologs	501 unique cell wall orthologs	LP_TUS_14361	Formate dehydrogenase, mitochondrial	Formate dehydrogenase, mitochondrial OS=Arabidopsis thaliana GN=FDH1 PE=1 SV=1	uniprot	FDH_ARATH#Q9S7E4	Arabidopsis thaliana	Q9S7E4	320	7e-87	0.69	N/A	GO:0005739,mitochondrion; GO:0005739,mitochondrion;	GO:0051287,NAD binding; GO:0048037,cofactor binding; GO:0016616,oxidoreductase activity, acting on the CH-OH group of donors, NAD or NADP as acceptor; GO:0016616,oxidoreductase activity, acting on the CH-OH group of donors, NAD or NADP as acceptor; GO:001	GO:0055114,oxidation reduction; GO:0008152,metabolic process; GO:0008152,metabolic process;
465	527 unique xylem orthologs		LP_TUS_14380	Trafficking protein particle complex subunit 3	Trafficking protein particle complex subunit 3 OS=Gallus gallus GN=TRAPPC3 PE=2 SV=1	uniprot	TPPC3_CHICK#Q5ZI57	Gallus gallus	Q5ZI57	211	2e-54	0.58	N/A	GO:0005829,cytosol; GO:0005794,Golgi apparatus; GO:0005783,endoplasmic reticulum; GO:0005783,endoplasmic reticulum; GO:0000139,Golgi membrane;	N/A	GO:0016192,vesicle-mediated transport; GO:0006888,ER to Golgi vesicle-mediated transport; GO:0006810,transport;
466	527 unique xylem orthologs	501 unique cell wall orthologs	LP_TUS_14388	Tyrosyl-tRNA synthetase	Tyrosyl-tRNA synthetase OS=Acanthamoeba polyphaga mimivirus GN=YARS PE=1 SV=1	uniprot	SYY_MIMIV#Q5UPJ7	Acanthamoeba polyphaga mimivirus	Q5UPJ7	165	2e-40	0.47	N/A	GO:0005737,cytoplasm; GO:0005737,cytoplasm;	GO:0016874,ligase activity; GO:0005524,ATP binding; GO:0005524,ATP binding; GO:0005524,ATP binding; GO:0004831,tyrosine-tRNA ligase activity; GO:0004831,tyrosine-tRNA ligase activity; GO:0004812,aminoacyl-tRNA ligase activity; GO:0004812,aminoacyl-tRNA li	GO:0006437,tyrosyl-tRNA aminoacylation; GO:0006418,tRNA aminoacylation for protein translation; GO:0006412,translation; GO:0006412,translation; GO:0006412,translation;
467	527 unique xylem orthologs		LP_TUS_14448	Ubiquitin carboxyl-terminal hydrolase isozyme L3	Ubiquitin carboxyl-terminal hydrolase isozyme L3 OS=Bos taurus GN=UCHL3 PE=2 SV=1	uniprot	UCHL3_BOVIN#Q2TBG8	Bos taurus	Q2TBG8	195	4e-49	0.46	N/A	GO:0005737,cytoplasm; GO:0005737,cytoplasm; GO:0005622,intracellular;	GO:0016787,hydrolase activity; GO:0008234,cysteine-type peptidase activity; GO:0008233,peptidase activity; GO:0004221,ubiquitin thiolesterase activity;	GO:0006511,ubiquitin-dependent protein catabolic process; GO:0006511,ubiquitin-dependent protein catabolic process;
468	527 unique xylem orthologs	501 unique cell wall orthologs	LP_TUS_14486	60S ribosomal protein L4	60S ribosomal protein L4 OS=Prunus armeniaca GN=RPL4 PE=2 SV=1	uniprot	RL4_PRUAR#Q9XF97	Prunus armeniaca	Q9XF97	506	0	0.78	N/A	GO:0030529,ribonucleoprotein complex; GO:0005840,ribosome; GO:0005840,ribosome; GO:0005622,intracellular;	GO:0003735,structural constituent of ribosome;	GO:0006412,translation;
469	527 unique xylem orthologs	501 unique cell wall orthologs	LP_TUS_14493	Gb|AAD25674.1	weakly similar to UP|Q9FIR6 (Q9FIR6) Gb|AAD25674.1, partial (81%)	TIGR_all_TC	PGI.072705#TC67638		TC67638	1574	0	1	N/A	GO:0009706,chloroplast inner membrane;	GO:0005524,ATP binding;	N/A
470	527 unique xylem orthologs	501 unique cell wall orthologs	LP_TUS_14502	At1g21350	similar to GB|AAT71985.1|50253566|BT015113 At1g21350 {Arabidopsis thaliana;} , partial (97%)	TIGR_all_TC	PGI.072705#TC74341		TC74341	2276	0	0.99	N/A	N/A	N/A	N/A
471	527 unique xylem orthologs	501 unique cell wall orthologs	LP_TUS_14582	Protein PPLZ12	Protein PPLZ12 OS=Lupinus polyphyllus GN=PPLZ12 PE=2 SV=1	uniprot	PLZ12_LUPPO#P16148	Lupinus polyphyllus	P16148	220	2e-56	0.62	N/A	N/A	N/A	N/A
472	527 unique xylem orthologs	501 unique cell wall orthologs	LP_TUS_14649	Protein FBL4	Protein FBL4 OS=Arabidopsis thaliana GN=FBL4 PE=2 SV=1	uniprot	FBL4_ARATH#Q94A20	Arabidopsis thaliana	Q94A20	244	8e-64	0.57	N/A	GO:0016021,integral to membrane; GO:0016020,membrane; GO:0016020,membrane;	N/A	N/A
473	527 unique xylem orthologs	501 unique cell wall orthologs	LP_TUS_14697	Inosine triphosphate pyrophosphatase	Probable inosine triphosphate pyrophosphatase OS=Dictyostelium discoideum GN=itpa PE=3 SV=1	uniprot	ITPA_DICDI#Q54LQ6	Dictyostelium discoideum	Q54LQ6	234	2e-61	0.65	N/A	GO:0005737,cytoplasm; GO:0005737,cytoplasm;	GO:0047429,nucleoside-triphosphate diphosphatase activity; GO:0046872,metal ion binding; GO:0016787,hydrolase activity; GO:0016787,hydrolase activity; GO:0000287,magnesium ion binding;	GO:0009117,nucleotide metabolic process;
474	527 unique xylem orthologs	501 unique cell wall orthologs	LP_TUS_14711	Ribosome biogenesis regulatory protein homolog	Ribosome biogenesis regulatory protein homolog OS=Arabidopsis thaliana GN=At2g37990 PE=2 SV=2	uniprot	RRS1_ARATH#Q9SH88	Arabidopsis thaliana	Q9SH88	206	6e-53	0.6	N/A	GO:0005634,nucleus; GO:0005634,nucleus; GO:0005634,nucleus;	N/A	GO:0042254,ribosome biogenesis; GO:0042254,ribosome biogenesis;
475	527 unique xylem orthologs	501 unique cell wall orthologs	LP_TUS_14751	Chlorophyll a-b binding protein type I, chloroplastic	Chlorophyll a-b binding protein type I, chloroplastic OS=Pinus thunbergii PE=2 SV=1	uniprot	CB21_PINTH#P10049	Pinus thunbergii	P10049	246	3e-65	0.94	N/A	GO:0016021,integral to membrane; GO:0016020,membrane; GO:0016020,membrane; GO:0009579,thylakoid; GO:0009536,plastid; GO:0009523,photosystem II; GO:0009522,photosystem I; GO:0009507,chloroplast;	GO:0046872,metal ion binding; GO:0016168,chlorophyll binding; GO:0000287,magnesium ion binding;	GO:0018298,protein-chromophore linkage; GO:0015979,photosynthesis; GO:0009765,photosynthesis, light harvesting;
476	527 unique xylem orthologs	501 unique cell wall orthologs	LP_TUS_14767	Cation transport regulator-like protein 2	Cation transport regulator-like protein 2 OS=Danio rerio GN=chac2 PE=2 SV=1	uniprot	CHAC2_DANRE#Q4KMJ1	Danio rerio	Q4KMJ1	127	6e-29	0.44	N/A	N/A	N/A	N/A
477	527 unique xylem orthologs	501 unique cell wall orthologs	LP_TUS_14776	Serine protease K12H4.7	Putative serine protease K12H4.7 OS=Caenorhabditis elegans GN=K12H4.7 PE=1 SV=2	uniprot	YM67_CAEEL#P34528	Caenorhabditis elegans	P34528	67.4	4e-11	0.29	N/A	GO:0005575,cellular_component;	GO:0016787,hydrolase activity; GO:0008236,serine-type peptidase activity; GO:0008236,serine-type peptidase activity; GO:0008233,peptidase activity; GO:0005515,protein binding; GO:0004252,serine-type endopeptidase activity;	GO:0008150,biological_process; GO:0006508,proteolysis;
478	527 unique xylem orthologs	501 unique cell wall orthologs	LP_TUS_14785	Esterase	Esterase OS=Hevea brasiliensis PE=1 SV=1	uniprot	EST_HEVBR#Q7Y1X1	Hevea brasiliensis	Q7Y1X1	261	1e-68	0.41	N/A	GO:0005575,cellular_component;	GO:0019863,IgE binding; GO:0016788,hydrolase activity, acting on ester bonds; GO:0016788,hydrolase activity, acting on ester bonds; GO:0016787,hydrolase activity;	GO:0006952,defense response; GO:0006952,defense response; GO:0006629,lipid metabolic process;
479	527 unique xylem orthologs	501 unique cell wall orthologs	LP_TUS_14802	UPF0428 protein CXorf56 homolog	UPF0428 protein CXorf56 homolog OS=Danio rerio GN=zgc:103697 PE=2 SV=1	uniprot	CX056_DANRE#Q66I61	Danio rerio	Q66I61	74.7	5e-13	0.36	N/A	N/A	N/A	N/A
480	527 unique xylem orthologs	501 unique cell wall orthologs	LP_TUS_14806	Signal recognition particle receptor subunit alpha homolog	Signal recognition particle receptor subunit alpha homolog OS=Drosophila melanogaster GN=Gtp-bp PE=1 SV=2	uniprot	SRPR_DROME#Q9U5L1	Drosophila melanogaster	Q9U5L1	204	3e-52	0.68	N/A	GO:0048500,signal recognition particle; GO:0030529,ribonucleoprotein complex; GO:0016020,membrane; GO:0005811,lipid particle; GO:0005789,endoplasmic reticulum membrane; GO:0005789,endoplasmic reticulum membrane; GO:0005786,signal recognition particle, end	GO:0017111,nucleoside-triphosphatase activity; GO:0008312,7S RNA binding; GO:0005525,GTP binding; GO:0005525,GTP binding; GO:0005525,GTP binding; GO:0005525,GTP binding; GO:0005515,protein binding; GO:0005047,signal recognition particle binding; GO:000487	GO:0050708,regulation of protein secretion; GO:0007409,axonogenesis; GO:0006886,intracellular protein transport; GO:0006614,SRP-dependent cotranslational protein targeting to membrane; GO:0006614,SRP-dependent cotranslational protein targeting to membrane
481	527 unique xylem orthologs	501 unique cell wall orthologs	LP_TUS_14807	37 kDa inner envelope membrane protein, chloroplastic	37 kDa inner envelope membrane protein, chloroplastic OS=Spinacia oleracea PE=1 SV=1	uniprot	IN37_SPIOL#P23525	Spinacia oleracea	P23525	228	9e-60	0.88	N/A	GO:0016020,membrane; GO:0009536,plastid; GO:0009528,plastid inner membrane; GO:0009507,chloroplast;	GO:0008168,methyltransferase activity;	GO:0008152,metabolic process;
482	527 unique xylem orthologs	501 unique cell wall orthologs	LP_TUS_14876	Annexin D1	Annexin D1 OS=Arabidopsis thaliana GN=ANN1 PE=1 SV=1	uniprot	ANXD1_ARATH#Q9SYT0	Arabidopsis thaliana	Q9SYT0	216	2e-55	0.37	N/A	GO:0048046,apoplast; GO:0016020,membrane; GO:0016020,membrane; GO:0009507,chloroplast; GO:0009507,chloroplast; GO:0005886,plasma membrane; GO:0005886,plasma membrane; GO:0005886,plasma membrane; GO:0005773,vacuole; GO:0005737,cytoplasm; GO:0005618,cell wa	GO:0005544,calcium-dependent phospholipid binding; GO:0005544,calcium-dependent phospholipid binding; GO:0005509,calcium ion binding; GO:0005509,calcium ion binding;	GO:0046686,response to cadmium ion; GO:0006950,response to stress;
483	527 unique xylem orthologs	501 unique cell wall orthologs	LP_TUS_14902	Riboflavin kinase	Riboflavin kinase OS=Mus musculus GN=Rfk PE=2 SV=2	uniprot	RIFK_MOUSE#Q8CFV9	Mus musculus	Q8CFV9	138	2e-32	0.46	N/A	GO:0005737,cytoplasm; GO:0005737,cytoplasm;	GO:0046872,metal ion binding; GO:0016740,transferase activity; GO:0016301,kinase activity; GO:0008531,riboflavin kinase activity; GO:0008531,riboflavin kinase activity; GO:0008270,zinc ion binding; GO:0005524,ATP binding; GO:0000287,magnesium ion binding;	GO:0009231,riboflavin biosynthetic process;
484	527 unique xylem orthologs	501 unique cell wall orthologs	LP_TUS_14937	Elongation factor 1-gamma 2	Elongation factor 1-gamma 2 OS=Oryza sativa subsp. japonica GN=Os02g0220500 PE=2 SV=2	uniprot	EF1G2_ORYSJ#Q6YW46	Oryza sativa subsp. japonica	Q6YW46	293	5e-79	0.81	N/A	GO:0005853,eukaryotic translation elongation factor 1 complex;	GO:0003746,translation elongation factor activity; GO:0003746,translation elongation factor activity;	GO:0006414,translational elongation; GO:0006412,translation;
485	527 unique xylem orthologs	501 unique cell wall orthologs	LP_TUS_14956	Sugar transporter ERD6-like 6	Sugar transporter ERD6-like 6 OS=Arabidopsis thaliana GN=At1g75220 PE=1 SV=1	uniprot	ERDL6_ARATH#Q9FRL3	Arabidopsis thaliana	Q9FRL3	333	1e-90	0.52	N/A	GO:0016021,integral to membrane; GO:0016021,integral to membrane; GO:0016021,integral to membrane; GO:0016020,membrane; GO:0016020,membrane; GO:0016020,membrane; GO:0016020,membrane; GO:0005886,plasma membrane;	GO:0022891,substrate-specific transmembrane transporter activity; GO:0005351,sugar:hydrogen symporter activity; GO:0005215,transporter activity; GO:0005215,transporter activity; GO:0005215,transporter activity;	GO:0055085,transmembrane transport; GO:0008643,carbohydrate transport; GO:0006810,transport; GO:0006810,transport; GO:0006810,transport; GO:0006810,transport;
486	527 unique xylem orthologs	501 unique cell wall orthologs	LP_TUS_14988	Bifunctional dihydrofolate reductase-thymidylate synthase 2	Bifunctional dihydrofolate reductase-thymidylate synthase 2 OS=Arabidopsis thaliana GN=THY-2 PE=2 SV=2	uniprot	DRTS2_ARATH#Q05763	Arabidopsis thaliana	Q05763	348	1e-95	0.85	1.5.1.3	N/A	GO:0016740,transferase activity; GO:0016491,oxidoreductase activity; GO:0008168,methyltransferase activity; GO:0004799,thymidylate synthase activity; GO:0004799,thymidylate synthase activity; GO:0004799,thymidylate synthase activity; GO:0004146,dihydrofol	GO:0055114,oxidation reduction; GO:0009165,nucleotide biosynthetic process; GO:0009165,nucleotide biosynthetic process; GO:0006730,one-carbon compound metabolic process; GO:0006730,one-carbon compound metabolic process; GO:0006545,glycine biosynthetic pro
487	527 unique xylem orthologs		LP_TUS_14998	Pleckstrin homology domain-containing family A member 8	Pleckstrin homology domain-containing family A member 8 OS=Danio rerio GN=plekha8 PE=2 SV=1	uniprot	PKHA8_DANRE#Q5U3N0	Danio rerio	Q5U3N0	91.7	5e-18	0.35	N/A	GO:0005737,cytoplasm; GO:0005737,cytoplasm; GO:0005737,cytoplasm;	GO:0051861,glycolipid binding; GO:0017089,glycolipid transporter activity;	GO:0046836,glycolipid transport; GO:0015031,protein transport; GO:0006810,transport;
488	527 unique xylem orthologs	501 unique cell wall orthologs	LP_TUS_15016	Non-intrinsic ABC protein 7, chloroplastic	Non-intrinsic ABC protein 7, chloroplastic OS=Arabidopsis thaliana GN=NAP7 PE=1 SV=1	uniprot	NAP7_ARATH#Q9CAF5	Arabidopsis thaliana	Q9CAF5	246	6e-65	0.74	N/A	GO:0010319,stromule; GO:0009536,plastid; GO:0009507,chloroplast; GO:0009507,chloroplast;	GO:0017111,nucleoside-triphosphatase activity; GO:0016887,ATPase activity; GO:0016887,ATPase activity; GO:0005524,ATP binding; GO:0005524,ATP binding; GO:0005524,ATP binding; GO:0005524,ATP binding; GO:0000166,nucleotide binding; GO:0000166,nucleotide bin	GO:0006810,transport; GO:0006810,transport;
489	527 unique xylem orthologs	501 unique cell wall orthologs	LP_TUS_15037	Ubiquitin-like domain-containing CTD phosphatase	Ubiquitin-like domain-containing CTD phosphatase OS=Arabidopsis thaliana GN=At4g06599 PE=2 SV=1	uniprot	UBCP_ARATH#Q8W3M6	Arabidopsis thaliana	Q8W3M6	324	2e-88	0.83	N/A	GO:0005634,nucleus; GO:0005634,nucleus;	GO:0016787,hydrolase activity; GO:0004721,phosphoprotein phosphatase activity; GO:0004721,phosphoprotein phosphatase activity; GO:0004721,phosphoprotein phosphatase activity;	GO:0006464,protein modification process;
490	527 unique xylem orthologs	501 unique cell wall orthologs	LP_TUS_15057	Angustifolia	similar to UP|Q84JM5 (Q84JM5) Angustifolia, partial (69%)	TIGR_all_TC	PGI.072705#TC65165		TC65165	1693	0	0.99	N/A	N/A	GO:0005515,protein binding;	GO:0009965,leaf morphogenesis; GO:0010153,polar cell elongation; GO:0000226,microtubule cytoskeleton organization;
491	527 unique xylem orthologs	501 unique cell wall orthologs	LP_TUS_15063	White-brown complex homolog protein 7	White-brown complex homolog protein 7 OS=Arabidopsis thaliana GN=WBC7 PE=1 SV=1	uniprot	WBC7_ARATH#Q9ZU35	Arabidopsis thaliana	Q9ZU35	206	2e-53	0.73	N/A	GO:0016021,integral to membrane; GO:0016020,membrane; GO:0016020,membrane; GO:0016020,membrane; GO:0009507,chloroplast;	GO:0017111,nucleoside-triphosphatase activity; GO:0016887,ATPase activity; GO:0016887,ATPase activity; GO:0005524,ATP binding; GO:0005524,ATP binding; GO:0005524,ATP binding; GO:0000166,nucleotide binding; GO:0000166,nucleotide binding;	GO:0006810,transport;
492	527 unique xylem orthologs	501 unique cell wall orthologs	LP_TUS_15084	Isocitrate dehydrogenase [NAD] regulatory subunit 1, mitochondrial	Isocitrate dehydrogenase [NAD] regulatory subunit 1, mitochondrial OS=Arabidopsis thaliana GN=IDH1 PE=1 SV=2	uniprot	IDH1_ARATH#Q8LFC0	Arabidopsis thaliana	Q8LFC0	385	0	0.86	N/A	GO:0005739,mitochondrion; GO:0005739,mitochondrion; GO:0005739,mitochondrion;	GO:0046872,metal ion binding; GO:0030145,manganese ion binding; GO:0016616,oxidoreductase activity, acting on the CH-OH group of donors, NAD or NADP as acceptor; GO:0016491,oxidoreductase activity; GO:0004449,isocitrate dehydrogenase (NAD+) activity; GO:0	GO:0055114,oxidation reduction; GO:0008152,metabolic process; GO:0006099,tricarboxylic acid cycle; GO:0006099,tricarboxylic acid cycle;
493	527 unique xylem orthologs	501 unique cell wall orthologs	LP_TUS_15085	Transmembrane 9 superfamily member 3	Transmembrane 9 superfamily member 3 OS=Mus musculus GN=Tm9sf3 PE=2 SV=1	uniprot	TM9S3_MOUSE#Q9ET30	Mus musculus	Q9ET30	207	9e-53	0.53	N/A	GO:0016021,integral to membrane; GO:0016021,integral to membrane; GO:0016020,membrane; GO:0016020,membrane;	N/A	N/A
494	527 unique xylem orthologs	501 unique cell wall orthologs	LP_TUS_15114	V-type proton ATPase subunit E	V-type proton ATPase subunit E OS=Citrus limon GN=VATE PE=2 SV=1	uniprot	VATE_CITLI#Q9SWE7	Citrus limon	Q9SWE7	326	1e-88	0.76	3.6.3.14	GO:0016469,proton-transporting two-sector ATPase complex;	GO:0046961,hydrogen ion transporting ATPase activity, rotational mechanism; GO:0015078,hydrogen ion transmembrane transporter activity;	GO:0015992,proton transport; GO:0006811,ion transport; GO:0006810,transport;
495	527 unique xylem orthologs	501 unique cell wall orthologs	LP_TUS_15143	ATP synthase subunit beta, chloroplastic	ATP synthase subunit beta, chloroplastic OS=Pinus thunbergii GN=atpB PE=3 SV=1	uniprot	ATPB_PINTH#P41622	Pinus thunbergii	P41622	385	0	0.98	3.6.3.14	GO:0045261,proton-transporting ATP synthase complex, catalytic core F(1); GO:0016469,proton-transporting two-sector ATPase complex; GO:0016469,proton-transporting two-sector ATPase complex; GO:0016469,proton-transporting two-sector ATPase complex; GO:0016	GO:0046961,hydrogen ion transporting ATPase activity, rotational mechanism; GO:0046933,hydrogen ion transporting ATP synthase activity, rotational mechanism; GO:0046933,hydrogen ion transporting ATP synthase activity, rotational mechanism; GO:0046933,hydr	GO:0046034,ATP metabolic process; GO:0042777,plasma membrane ATP synthesis coupled proton transport; GO:0015992,proton transport; GO:0015992,proton transport; GO:0015986,ATP synthesis coupled proton transport; GO:0006811,ion transport; GO:0006810,transpor
496	527 unique xylem orthologs	501 unique cell wall orthologs	LP_TUS_15199	SNF1-related protein kinase regulatory subunit beta-2	SNF1-related protein kinase regulatory subunit beta-2 OS=Arabidopsis thaliana GN=KINB2 PE=1 SV=1	uniprot	KINB2_ARATH#Q9SCY5	Arabidopsis thaliana	Q9SCY5	265	2e-70	0.63	N/A	N/A	GO:0005524,ATP binding; GO:0000166,nucleotide binding;	GO:0042128,nitrate assimilation; GO:0008610,lipid biosynthetic process; GO:0006633,fatty acid biosynthetic process; GO:0005975,carbohydrate metabolic process;
497	527 unique xylem orthologs	501 unique cell wall orthologs	LP_TUS_15221	Triosephosphate isomerase, cytosolic	Triosephosphate isomerase, cytosolic OS=Arabidopsis thaliana GN=CTIMC PE=1 SV=2	uniprot	TPIS_ARATH#P48491	Arabidopsis thaliana	P48491	408	0	0.78	5.3.1.1	GO:0005737,cytoplasm; GO:0005737,cytoplasm;	GO:0016853,isomerase activity; GO:0004807,triose-phosphate isomerase activity; GO:0004807,triose-phosphate isomerase activity; GO:0003824,catalytic activity;	GO:0008610,lipid biosynthetic process; GO:0008152,metabolic process; GO:0008152,metabolic process; GO:0006633,fatty acid biosynthetic process; GO:0006098,pentose-phosphate shunt; GO:0006096,glycolysis; GO:0006094,gluconeogenesis;
498	527 unique xylem orthologs	501 unique cell wall orthologs	LP_TUS_15227	Fumarate hydratase 1, mitochondrial	Fumarate hydratase 1, mitochondrial OS=Arabidopsis thaliana GN=FUM1 PE=1 SV=2	uniprot	FUM1_ARATH#P93033	Arabidopsis thaliana	P93033	312	9e-85	0.79	N/A	GO:0045239,tricarboxylic acid cycle enzyme complex; GO:0005739,mitochondrion; GO:0005739,mitochondrion;	GO:0016829,lyase activity; GO:0004333,fumarate hydratase activity; GO:0004333,fumarate hydratase activity; GO:0003824,catalytic activity; GO:0003824,catalytic activity;	GO:0006106,fumarate metabolic process; GO:0006099,tricarboxylic acid cycle;
499	527 unique xylem orthologs	501 unique cell wall orthologs	LP_TUS_15297	Rab GDP dissociation inhibitor alpha	Rab GDP dissociation inhibitor alpha OS=Rattus norvegicus GN=Gdi1 PE=1 SV=1	uniprot	GDIA_RAT#P50398	Rattus norvegicus	P50398	135	4e-31	0.5	N/A	GO:0005737,cytoplasm; GO:0005737,cytoplasm;	GO:0005515,protein binding; GO:0005096,GTPase activator activity; GO:0005093,Rab GDP-dissociation inhibitor activity;	GO:0043087,regulation of GTPase activity; GO:0015031,protein transport;
500	527 unique xylem orthologs	501 unique cell wall orthologs	LP_TUS_15355	Endoglucanase 16	Endoglucanase 16 OS=Arabidopsis thaliana GN=At3g43860 PE=2 SV=1	uniprot	GUN16_ARATH#Q8VYG3	Arabidopsis thaliana	Q8VYG3	340	8e-93	0.55	N/A	GO:0005576,extracellular region; GO:0005576,extracellular region;	GO:0016798,hydrolase activity, acting on glycosyl bonds; GO:0016787,hydrolase activity; GO:0008810,cellulase activity; GO:0004553,hydrolase activity, hydrolyzing O-glycosyl compounds; GO:0003824,catalytic activity; GO:0003824,catalytic activity;	GO:0030245,cellulose catabolic process; GO:0008152,metabolic process; GO:0007047,cell wall organization; GO:0005975,carbohydrate metabolic process; GO:0005975,carbohydrate metabolic process; GO:0000272,polysaccharide catabolic process;
501	527 unique xylem orthologs	501 unique cell wall orthologs	LP_TUS_15359	Polycomb group protein FIE2	Polycomb group protein FIE2 OS=Zea mays GN=FIE2 PE=2 SV=1	uniprot	FIE2_MAIZE#Q8VZY6	Zea mays	Q8VZY6	319	2e-86	0.78	N/A	GO:0005634,nucleus; GO:0005634,nucleus;	N/A	GO:0006355,regulation of transcription, DNA-dependent; GO:0006350,transcription;
502	527 unique xylem orthologs	501 unique cell wall orthologs	LP_TUS_15370	Homeobox-leucine zipper protein HOX32	Homeobox-leucine zipper protein HOX32 OS=Oryza sativa subsp. japonica GN=HOX32 PE=2 SV=1	uniprot	HOX32_ORYSJ#Q6AST1	Oryza sativa subsp. japonica	Q6AST1	561	0	0.68	N/A	GO:0005634,nucleus; GO:0005634,nucleus; GO:0005634,nucleus;	GO:0043565,sequence-specific DNA binding; GO:0003700,transcription factor activity; GO:0003677,DNA binding; GO:0003677,DNA binding; GO:0003677,DNA binding;	GO:0045449,regulation of transcription; GO:0006355,regulation of transcription, DNA-dependent; GO:0006355,regulation of transcription, DNA-dependent; GO:0006350,transcription;
503	527 unique xylem orthologs	501 unique cell wall orthologs	LP_TUS_15373	Glucan endo-1,3-beta-glucosidase	Glucan endo-1,3-beta-glucosidase OS=Triticum aestivum GN=GLC1 PE=2 SV=1	uniprot	E13B_WHEAT#P52409	Triticum aestivum	P52409	413	0	0.46	3.2.1.39	N/A	GO:0043169,cation binding; GO:0042973,glucan endo-1,3-beta-D-glucosidase activity; GO:0016798,hydrolase activity, acting on glycosyl bonds; GO:0016787,hydrolase activity; GO:0004553,hydrolase activity, hydrolyzing O-glycosyl compounds; GO:0003824,catalyti	GO:0008152,metabolic process; GO:0005975,carbohydrate metabolic process; GO:0005975,carbohydrate metabolic process;
504	527 unique xylem orthologs	501 unique cell wall orthologs	LP_TUS_15408	Hemoglobin-like protein yjbI	Hemoglobin-like protein yjbI OS=Bacillus subtilis GN=yjbI PE=1 SV=1	uniprot	YJBI_BACSU#O31607	Bacillus subtilis	O31607	73.2	2e-12	0.33	N/A	N/A	GO:0046872,metal ion binding; GO:0020037,heme binding; GO:0019825,oxygen binding; GO:0019825,oxygen binding; GO:0005506,iron ion binding; GO:0005506,iron ion binding;	GO:0015671,oxygen transport; GO:0015671,oxygen transport; GO:0006810,transport;
505	527 unique xylem orthologs	501 unique cell wall orthologs	LP_TUS_15507	DEAD-box ATP-dependent RNA helicase 8	DEAD-box ATP-dependent RNA helicase 8 OS=Oryza sativa subsp. japonica GN=Os02g0641800 PE=2 SV=2	uniprot	RH8_ORYSJ#Q6H7S2	Oryza sativa subsp. japonica	Q6H7S2	385	0	0.92	N/A	GO:0005737,cytoplasm;	GO:0016787,hydrolase activity; GO:0008026,ATP-dependent helicase activity; GO:0008026,ATP-dependent helicase activity; GO:0005524,ATP binding; GO:0005524,ATP binding; GO:0005524,ATP binding; GO:0005524,ATP binding; GO:0004386,helicase activity; GO:0004386	GO:0051028,mRNA transport; GO:0006810,transport; GO:0006417,regulation of translation; GO:0006397,mRNA processing;
506	527 unique xylem orthologs	501 unique cell wall orthologs	LP_TUS_15528	Soluble inorganic pyrophosphatase	Soluble inorganic pyrophosphatase OS=Solanum tuberosum GN=PPA PE=2 SV=1	uniprot	IPYR_SOLTU#Q43187	Solanum tuberosum	Q43187	357	7e-98	0.86	3.6.1.1	GO:0005737,cytoplasm; GO:0005737,cytoplasm; GO:0005737,cytoplasm;	GO:0046872,metal ion binding; GO:0016787,hydrolase activity; GO:0004427,inorganic diphosphatase activity; GO:0004427,inorganic diphosphatase activity; GO:0000287,magnesium ion binding; GO:0000287,magnesium ion binding;	GO:0006796,phosphate metabolic process;
507	527 unique xylem orthologs	501 unique cell wall orthologs	LP_TUS_15570	Phosphoglucomutase, cytoplasmic 2	Phosphoglucomutase, cytoplasmic 2 OS=Zea mays PE=2 SV=2	uniprot	PGMC2_MAIZE#P93805	Zea mays	P93805	463	0	0.84	5.4.2.2	GO:0005737,cytoplasm; GO:0005737,cytoplasm;	GO:0046872,metal ion binding; GO:0016868,intramolecular transferase activity, phosphotransferases; GO:0016868,intramolecular transferase activity, phosphotransferases; GO:0016868,intramolecular transferase activity, phosphotransferases; GO:0016868,intramo	GO:0006006,glucose metabolic process; GO:0005975,carbohydrate metabolic process; GO:0005975,carbohydrate metabolic process; GO:0005975,carbohydrate metabolic process; GO:0005975,carbohydrate metabolic process; GO:0005975,carbohydrate metabolic process; GO
508	527 unique xylem orthologs	501 unique cell wall orthologs	LP_TUS_15577	Aquaporin TIP1-1	Aquaporin TIP1-1 OS=Arabidopsis thaliana GN=TIP1-1 PE=1 SV=1	uniprot	TIP11_ARATH#P25818	Arabidopsis thaliana	P25818	341	4e-93	0.66	N/A	GO:0016021,integral to membrane; GO:0016021,integral to membrane; GO:0016020,membrane; GO:0016020,membrane; GO:0005774,vacuolar membrane; GO:0005773,vacuole;	GO:0005215,transporter activity; GO:0005215,transporter activity;	GO:0006810,transport; GO:0006810,transport; GO:0006810,transport;
509	527 unique xylem orthologs	501 unique cell wall orthologs	LP_TUS_15598	CAS1 domain-containing protein 1	CAS1 domain-containing protein 1 OS=Homo sapiens GN=CASD1 PE=2 SV=1	uniprot	CASD1_HUMAN#Q96PB1	Homo sapiens	Q96PB1	89	1e-17	0.37	N/A	GO:0016021,integral to membrane; GO:0016020,membrane; GO:0016020,membrane;	N/A	N/A
510	527 unique xylem orthologs	501 unique cell wall orthologs	LP_TUS_15639	Phosphatidylinositide phosphatase SAC1	Phosphatidylinositide phosphatase SAC1 OS=Xenopus laevis GN=sacm1l PE=2 SV=1	uniprot	SAC1_XENLA#Q6GM29	Xenopus laevis	Q6GM29	154	3e-37	0.43	N/A	GO:0016021,integral to membrane; GO:0016020,membrane; GO:0005789,endoplasmic reticulum membrane; GO:0005789,endoplasmic reticulum membrane; GO:0005783,endoplasmic reticulum;	GO:0016791,phosphatase activity; GO:0016787,hydrolase activity;	GO:0008150,biological_process;
511	527 unique xylem orthologs	501 unique cell wall orthologs	LP_TUS_15642			TIGR_all_TC	PGI.072705#TC75233		TC75233	1538	0	0.99	N/A	GO:0005739,mitochondrion;	GO:0030276,clathrin binding;	N/A
512	527 unique xylem orthologs	501 unique cell wall orthologs	LP_TUS_15663	Proteasome subunit alpha type-7	Proteasome subunit alpha type-7 OS=Cicer arietinum GN=PAD1 PE=2 SV=1	uniprot	PSA7_CICAR#Q9SXU1	Cicer arietinum	Q9SXU1	395	0	0.89	3.4.25.1	GO:0043234,protein complex; GO:0005839,proteasome core complex; GO:0005839,proteasome core complex; GO:0005829,cytosol; GO:0005737,cytoplasm; GO:0005737,cytoplasm; GO:0005634,nucleus; GO:0005634,nucleus;	GO:0016787,hydrolase activity; GO:0008233,peptidase activity; GO:0004298,threonine-type endopeptidase activity; GO:0004298,threonine-type endopeptidase activity; GO:0004175,endopeptidase activity;	GO:0006511,ubiquitin-dependent protein catabolic process; GO:0006511,ubiquitin-dependent protein catabolic process;
513	527 unique xylem orthologs	501 unique cell wall orthologs	LP_TUS_15730	Delta(7)-sterol-C5(6)-desaturase	Delta(7)-sterol-C5(6)-desaturase OS=Nicotiana tabacum PE=2 SV=1	uniprot	SC5D_TOBAC#Q9ZT29	Nicotiana tabacum	Q9ZT29	418	0	0.7	N/A	GO:0016021,integral to membrane; GO:0016020,membrane; GO:0005789,endoplasmic reticulum membrane; GO:0005783,endoplasmic reticulum;	GO:0050046,lathosterol oxidase activity; GO:0016491,oxidoreductase activity; GO:0005506,iron ion binding; GO:0003824,catalytic activity;	GO:0055114,oxidation reduction; GO:0016126,sterol biosynthetic process; GO:0008610,lipid biosynthetic process; GO:0008152,metabolic process; GO:0006694,steroid biosynthetic process;
514	527 unique xylem orthologs	501 unique cell wall orthologs	LP_TUS_15793	GTP-binding protein YPTM2	GTP-binding protein YPTM2 OS=Zea mays GN=YPTM2 PE=2 SV=1	uniprot	YPTM2_MAIZE#Q05737	Zea mays	Q05737	212	8e-55	0.91	N/A	GO:0016020,membrane; GO:0005886,plasma membrane; GO:0005886,plasma membrane;	GO:0005525,GTP binding; GO:0005525,GTP binding; GO:0005525,GTP binding; GO:0005525,GTP binding; GO:0000166,nucleotide binding;	GO:0015031,protein transport; GO:0015031,protein transport; GO:0007264,small GTPase mediated signal transduction; GO:0007264,small GTPase mediated signal transduction; GO:0006810,transport;
515	527 unique xylem orthologs	501 unique cell wall orthologs	LP_TUS_15818	40S ribosomal protein S18	40S ribosomal protein S18 OS=Arabidopsis thaliana GN=RPS18A PE=1 SV=1	uniprot	RS18_ARATH#P34788	Arabidopsis thaliana	P34788	257	6e-68	0.82	N/A	GO:0030529,ribonucleoprotein complex; GO:0005840,ribosome; GO:0005840,ribosome; GO:0005737,cytoplasm; GO:0005737,cytoplasm; GO:0005622,intracellular;	GO:0019843,rRNA binding; GO:0003735,structural constituent of ribosome; GO:0003723,RNA binding; GO:0003723,RNA binding; GO:0003676,nucleic acid binding;	GO:0006412,translation;
516	527 unique xylem orthologs	501 unique cell wall orthologs	LP_TUS_15969	Clavaminate synthase-like protein At3g21360	Clavaminate synthase-like protein At3g21360 OS=Arabidopsis thaliana GN=At3g21360 PE=1 SV=1	uniprot	Y3136_ARATH#Q9LIG0	Arabidopsis thaliana	Q9LIG0	257	2e-68	0.74	N/A	GO:0005634,nucleus;	GO:0046872,metal ion binding; GO:0016491,oxidoreductase activity; GO:0016491,oxidoreductase activity; GO:0009055,electron carrier activity; GO:0005506,iron ion binding;	GO:0055114,oxidation reduction;
517	527 unique xylem orthologs		LP_TUS_16000	Glycerol-3-phosphate acyltransferase 6	Glycerol-3-phosphate acyltransferase 6 OS=Arabidopsis thaliana GN=GPAT6 PE=1 SV=1	uniprot	GPAT6_ARATH#O80437	Arabidopsis thaliana	O80437	270	4e-72	0.8	N/A	GO:0016021,integral to membrane; GO:0016020,membrane; GO:0016020,membrane;	GO:0016740,transferase activity; GO:0008415,acyltransferase activity; GO:0008415,acyltransferase activity; GO:0004366,glycerol-3-phosphate O-acyltransferase activity;	GO:0008654,phospholipid biosynthetic process; GO:0008152,metabolic process;
518	527 unique xylem orthologs	501 unique cell wall orthologs	LP_TUS_16052	Argininosuccinate synthase, chloroplastic	Argininosuccinate synthase, chloroplastic OS=Arabidopsis thaliana GN=At4g24830 PE=2 SV=3	uniprot	ASSY_ARATH#Q9SZX3	Arabidopsis thaliana	Q9SZX3	242	1e-63	0.86	6.3.4.5	GO:0009536,plastid; GO:0009507,chloroplast;	GO:0016874,ligase activity; GO:0005524,ATP binding; GO:0005524,ATP binding; GO:0004055,argininosuccinate synthase activity; GO:0004055,argininosuccinate synthase activity; GO:0000166,nucleotide binding;	GO:0008652,amino acid biosynthetic process; GO:0006526,arginine biosynthetic process; GO:0006526,arginine biosynthetic process;
519	527 unique xylem orthologs	501 unique cell wall orthologs	LP_TUS_16131	Transmembrane protein 111	Transmembrane protein 111 OS=Danio rerio GN=tmem111 PE=2 SV=1	uniprot	TM111_DANRE#Q7SXW4	Danio rerio	Q7SXW4	202	2e-51	0.43	N/A	GO:0030140,trans-Golgi network transport vesicle; GO:0016021,integral to membrane; GO:0016020,membrane; GO:0016020,membrane; GO:0005794,Golgi apparatus;	N/A	GO:0045494,photoreceptor cell maintenance;
520	527 unique xylem orthologs	501 unique cell wall orthologs	LP_TUS_16172	Adenine phosphoribosyltransferase 1	Adenine phosphoribosyltransferase 1 OS=Arabidopsis thaliana GN=APT1 PE=2 SV=2	uniprot	APT1_ARATH#P31166	Arabidopsis thaliana	P31166	273	4e-73	0.75	2.4.2.7	GO:0005737,cytoplasm; GO:0005737,cytoplasm;	GO:0016757,transferase activity, transferring glycosyl groups; GO:0016740,transferase activity; GO:0016740,transferase activity; GO:0003999,adenine phosphoribosyltransferase activity; GO:0003999,adenine phosphoribosyltransferase activity;	GO:0009116,nucleoside metabolic process; GO:0006168,adenine salvage; GO:0006166,purine ribonucleoside salvage;
521	527 unique xylem orthologs	501 unique cell wall orthologs	LP_TUS_16176	Ras-related protein RABH1B	Ras-related protein RABH1B OS=Arabidopsis thaliana GN=RABH1B PE=1 SV=1	uniprot	RBH1B_ARATH#O80501	Arabidopsis thaliana	O80501	347	6e-95	0.88	N/A	GO:0016020,membrane; GO:0005886,plasma membrane; GO:0005886,plasma membrane; GO:0005794,Golgi apparatus; GO:0000139,Golgi membrane;	GO:0005525,GTP binding; GO:0005525,GTP binding; GO:0005525,GTP binding; GO:0005525,GTP binding; GO:0000166,nucleotide binding;	GO:0016192,vesicle-mediated transport; GO:0015031,protein transport; GO:0015031,protein transport; GO:0007264,small GTPase mediated signal transduction; GO:0007264,small GTPase mediated signal transduction; GO:0006810,transport;
522	527 unique xylem orthologs	501 unique cell wall orthologs	LP_TUS_16189	ADP-ribosylation factor 1	ADP-ribosylation factor 1 OS=Brassica rapa subsp. pekinensis GN=ARF1 PE=2 SV=3	uniprot	ARF1_BRARP#Q96361	Brassica rapa subsp. pekinensis	Q96361	339	2e-92	0.9	N/A	GO:0005794,Golgi apparatus; GO:0005794,Golgi apparatus; GO:0005622,intracellular;	GO:0005525,GTP binding; GO:0005525,GTP binding; GO:0005525,GTP binding; GO:0005525,GTP binding; GO:0005525,GTP binding; GO:0000166,nucleotide binding;	GO:0016192,vesicle-mediated transport; GO:0015031,protein transport; GO:0007264,small GTPase mediated signal transduction; GO:0007264,small GTPase mediated signal transduction; GO:0006810,transport;
523	527 unique xylem orthologs	501 unique cell wall orthologs	LP_TUS_16261	Mitogen-activated protein kinase homolog NTF3	Mitogen-activated protein kinase homolog NTF3 OS=Nicotiana tabacum GN=NTF3 PE=1 SV=1	uniprot	NTF3_TOBAC#Q40517	Nicotiana tabacum	Q40517	409	0	0.67	N/A	N/A	GO:0016740,transferase activity; GO:0016301,kinase activity; GO:0005524,ATP binding; GO:0005524,ATP binding; GO:0005524,ATP binding; GO:0005524,ATP binding; GO:0005524,ATP binding; GO:0005524,ATP binding; GO:0004707,MAP kinase activity; GO:0004707,MAP kin	GO:0006468,protein amino acid phosphorylation; GO:0006468,protein amino acid phosphorylation; GO:0006468,protein amino acid phosphorylation; GO:0006468,protein amino acid phosphorylation; GO:0006468,protein amino acid phosphorylation; GO:0006468,protein a
524	527 unique xylem orthologs	501 unique cell wall orthologs	LP_TUS_16316	Aspartate carbamoyltransferase, chloroplastic	Aspartate carbamoyltransferase, chloroplastic OS=Arabidopsis thaliana GN=PYRB PE=2 SV=2	uniprot	PYRB_ARATH#P49077	Arabidopsis thaliana	P49077	416	0	0.81	2.1.3.2	GO:0009536,plastid; GO:0009507,chloroplast;	GO:0016743,carboxyl- or carbamoyltransferase activity; GO:0016743,carboxyl- or carbamoyltransferase activity; GO:0016743,carboxyl- or carbamoyltransferase activity; GO:0016740,transferase activity; GO:0016597,amino acid binding; GO:0016597,amino acid bind	GO:0006520,amino acid metabolic process; GO:0006520,amino acid metabolic process; GO:0006520,amino acid metabolic process; GO:0006221,pyrimidine nucleotide biosynthetic process; GO:0006207,'de novo' pyrimidine base biosynthetic process;
525	527 unique xylem orthologs	501 unique cell wall orthologs	LP_TUS_16367	Transmembrane 9 superfamily member 2	Transmembrane 9 superfamily member 2 OS=Mus musculus GN=Tm9sf2 PE=2 SV=1	uniprot	TM9S2_MOUSE#P58021	Mus musculus	P58021	136	5e-32	0.41	N/A	GO:0016021,integral to membrane; GO:0016021,integral to membrane; GO:0016020,membrane; GO:0010008,endosome membrane; GO:0005768,endosome;	N/A	N/A
526	527 unique xylem orthologs	501 unique cell wall orthologs	LP_TUS_16369	60S ribosomal protein L24	60S ribosomal protein L24 OS=Cicer arietinum GN=RPL24 PE=2 SV=1	uniprot	RL24_CICAR#O65743	Cicer arietinum	O65743	222	2e-57	0.71	N/A	GO:0030529,ribonucleoprotein complex; GO:0005840,ribosome; GO:0005840,ribosome; GO:0005737,cytoplasm; GO:0005737,cytoplasm; GO:0005622,intracellular;	GO:0003735,structural constituent of ribosome;	GO:0006412,translation;
527	527 unique xylem orthologs	501 unique cell wall orthologs	LP_TUS_16474	Protein HOTHEAD	Protein HOTHEAD OS=Arabidopsis thaliana GN=HTH PE=1 SV=1	uniprot	HTH_ARATH#Q9S746	Arabidopsis thaliana	Q9S746	253	2e-66	0.47	N/A	N/A	GO:0050660,FAD binding; GO:0050660,FAD binding; GO:0016614,oxidoreductase activity, acting on CH-OH group of donors; GO:0016614,oxidoreductase activity, acting on CH-OH group of donors; GO:0016614,oxidoreductase activity, acting on CH-OH group of donors;	GO:0006066,cellular alcohol metabolic process;
