# Supplementary material for: Comparative genomics reveals conservative evolution of the xylem transcriptome in vascular plants
Source: BMC Evol Biol. 2010 Jun 21;10:190. doi: 10.1186/1471-2148-10-190 (PMC2907377; doi:10.1186/1471-2148-10-190)
Supplement: Additional file 7 — Comparisons of gene ontology (GO) terms of ancestral xylem orthologs with evolutionary patterns that parallel or diverge from the trend of plant evolution. Among 501 ancestral xylem orthologs 235 genes have a molecular evolution pattern similar to that of plant evolution, while 266 genes diverge from plant evolution. Functions of genes in these two groups were compared at different levels of GO terms and their differences were statistically tested using P-values. [file 1471-2148-10-190-S7.XLS]

## Sheet: Sheet1
Notes: C-cellular components; F-molecular functions; P-biological processes
Red colour indicates first level of gene ontology (GO) terms, while black colour shows the second or even lower levels of GO terms.
Gene Ontology ID	Gene Ontology Terms	Number of genes paralleled plant evolution	Number of genes diverged from plant evolution	% Genes paralleled plant evolution	% Genes diverged from plant evolution	Abundant in genes	P-Value	Classification
GO:0005575	cellular_component	80	146	34.0426	54.8872	unparalleled	0.0005269	C
GO:0003674	molecular_function	152	207	64.6809	77.8195	unparalleled	0.082967	F
GO:0008150	biological_process	135	194	57.4468	72.9323	unparalleled	0.032799	P
GO:0044464	cell part	80	142	34.0426	53.3835	unparalleled	0.0011726	C
GO:0005737	cytoplasm	61	102	25.9574	38.3459	unparalleled	0.015265	C
GO:0005788	endoplasmic reticulum lumen	0	5	0	1.8797	unparalleled	0.035576	C
GO:0044431	Golgi apparatus part	1	7	0.425532	2.63158	unparalleled	0.051171	C
GO:0005622	intracellular	69	114	29.3617	42.8571	unparalleled	0.012623	C
GO:0044424	intracellular part	69	112	29.3617	42.1053	unparalleled	0.017873	C
GO:0016020	membrane	27	50	11.4894	18.797	unparalleled	0.037331	C
GO:0043227	membrane-bounded organelle	34	76	14.4681	28.5714	unparalleled	0.00077374	C
GO:0043233	organelle lumen	1	7	0.425532	2.63158	unparalleled	0.051171	C
GO:0005886	plasma membrane	4	14	1.70213	5.26316	unparalleled	0.035859	C
GO:0044459	plasma membrane part	0	5	0	1.8797	unparalleled	0.035576	C
GO:0005773	vacuole	1	7	0.425532	2.63158	unparalleled	0.051171	C
GO:0030554	adenyl nucleotide binding	18	38	7.65957	14.2857	unparalleled	0.026842	F
GO:0005488	binding	79	132	33.617	49.6241	unparalleled	0.0058666	F
GO:0016830	carbon-carbon lyase activity	0	5	0	1.8797	unparalleled	0.035576	F
GO:0003824	catalytic activity	94	150	40	56.391	unparalleled	0.0087026	F
GO:0043169	cation binding	17	40	7.23404	15.0376	unparalleled	0.0097599	F
GO:0020037	heme binding	1	8	0.425532	3.00752	unparalleled	0.031411	F
GO:0016829	lyase activity	3	16	1.2766	6.01504	unparalleled	0.0065698	F
GO:0000287	magnesium ion binding	3	19	1.2766	7.14286	unparalleled	0.0017661	F
GO:0030145	manganese ion binding	0	6	0	2.25564	unparalleled	0.021316	F
GO:0046872	metal ion binding	21	52	8.93617	19.5489	unparalleled	0.0018992	F
GO:0000166	nucleotide binding	27	50	11.4894	18.797	unparalleled	0.037331	F
GO:0008369	obsolete molecular function	2	11	0.851064	4.13534	unparalleled	0.022761	F
GO:0005515	protein binding	10	24	4.25532	9.02256	unparalleled	0.040944	F
GO:0017076	purine nucleotide binding	25	46	10.6383	17.2932	unparalleled	0.048308	F
GO:0046906	tetrapyrrole binding	1	9	0.425532	3.38346	unparalleled	0.019354	F
GO:0016740	transferase activity	21	42	8.93617	15.7895	unparalleled	0.030869	F
GO:0046914	transition metal ion binding	13	35	5.53191	13.1579	unparalleled	0.0059231	F
GO:0019842	vitamin binding	0	5	0	1.8797	unparalleled	0.035576	F
GO:0034637	cellular carbohydrate biosynthetic process	1	7	0.425532	2.63158	unparalleled	0.051171	P
GO:0044255	cellular lipid metabolic process	3	11	1.2766	4.13534	unparalleled	0.056104	P
GO:0009987	cellular process	102	157	43.4043	59.0226	unparalleled	0.01525	P
GO:0006732	coenzyme metabolic process	1	8	0.425532	3.00752	unparalleled	0.031411	P
GO:0006118	electron transport	3	11	1.2766	4.13534	unparalleled	0.056104	P
GO:0006633	fatty acid biosynthetic process	0	5	0	1.8797	unparalleled	0.035576	P
GO:0006631	fatty acid metabolic process	0	6	0	2.25564	unparalleled	0.021316	P
GO:0009117	nucleotide metabolic process	2	9	0.851064	3.38346	unparalleled	0.05626	P
GO:0006950	response to stress	1	9	0.425532	3.38346	unparalleled	0.019354	P
GO:0016192	vesicle-mediated transport	2	12	0.851064	4.51128	unparalleled	0.014454	P
GO:0005839	proteasome core complex	6	2	2.55319	0.75188	paralleled	0.05532	C
GO:0030529	ribonucleoprotein complex	20	10	8.51064	3.7594	paralleled	0.030097	C
GO:0005840	ribosome	19	9	8.08511	3.38346	paralleled	0.026317	C
GO:0022804	active transmembrane transporter activity	8	3	3.40426	1.12782	paralleled	0.08615	F
GO:0003735	structural constituent of ribosome	20	10	8.51064	3.7594	paralleled	0.030097	F
GO:0051119	sugar transmembrane transporter activity	3	0	1.2766	0	paralleled	0.065365	F
GO:0015293	symporter activity	3	0	1.2766	0	paralleled	0.065365	F
GO:0070003	threonine-type peptidase activity	6	2	2.55319	0.75188	paralleled	0.05532	F
GO:0008643	carbohydrate transport	3	0	1.2766	0	paralleled	0.065365	P
GO:0051188	cofactor biosynthetic process	3	0	1.2766	0	paralleled	0.065365	P
GO:0006412	translation	24	14	10.2128	5.26316	paralleled	0.044697	P
