# Supplementary material for: Comparative genomics reveals conservative evolution of the xylem transcriptome in vascular plants
Source: BMC Evol Biol. 2010 Jun 21;10:190. doi: 10.1186/1471-2148-10-190 (PMC2907377; doi:10.1186/1471-2148-10-190)
Supplement: Additional file 8 — The 274 putative conifer-specific xylem unigenes. A total of 274 loblolly pine xylem unigenes which matched unigenes of white spruce and sitka spruce (tblastx, E ≤ 10-50), but have no homologs in the gene models of poplar, Arabidopsis, rice, Selaginella and moss as well as other angiosperm species in the UniProt known protein database (blastx, E > 10-5), were identified as putative conifer-specific xylem unigenes. [file 1471-2148-10-190-S8.XLS]

## Sheet: best hits from loblollyunigene 
Loblolly pine xylem unigenes	Length of unigenes	Brief Description in TIGR databases	Description	Database	Gene ID	Species	DB Accession No.	Score	E Value	Identity	EC number	(Blast)GO_Component	(Blast)GO_Function	(Blast)GO_Process
LP_TUS_7177	415	[acyl-carrier protein] S-malonyltransferase precursor	similar to UP|Q9XGM0 (Q9XGM0) [acyl-carrier protein] S-malonyltransferase precursor (Fragment) , partial (46%)	TIGR_all_TC	PGI.072705#TC68595		TC68595	741	0	0.98	N/A	N/A	N/A	N/A
LP_TUS_7547	584	18S rRNA gene	emb|X75080.1|PWRRNA Pinus wallichiana 18S rRNA gene, complete	TIGR_all_TC	PGI.072705#TC65469		TC65469	1120	0	0.99	N/A	N/A	N/A	N/A
LP_TUS_6282	366	1-deoxy-D-xylulose-5-phosphate synthase, chloroplast precursor	similar to UP|DXS_CAPAN (O78328) Probable 1-deoxy-D-xylulose-5-phosphate synthase, chloroplast precursor (1-deoxyxylulose-5-phosphate synthase) (DXP synthase) (DXPS) (CapTKT2) , partial (67%)	TIGR_all_TC	PGI.072705#TC67545		TC67545	688	0	1	N/A	N/A	GO:0008661,1-deoxy-D-xylulose-5-phosphate synthase activity;	GO:0016114,terpenoid biosynthetic process;
LP_TUS_11221	588	26 proteasome complex subunit sem1-1	similar to UP|SM11_ARATH (Q9XIR8) Probable 26 proteasome complex subunit sem1-1, partial (80%)	TIGR_all_TC	PGI.072705#TC59585		TC59585	630	0	0.95	N/A	N/A	N/A	N/A
LP_TUC_500	499	27k vesicle-associated membrane protein-associated protein-like	similar to UP|Q6YZ10 (Q6YZ10) 27k vesicle-associated membrane protein-associated protein-like, partial (70%)	TIGR_all_TC	PGI.072705#TC68510		TC68510	866	0	0.98	N/A	GO:0009507,chloroplast;	GO:0005198,structural molecule activity;	N/A
LP_TUS_5477	340	30S ribosomal protein S16-like	similar to UP|Q84Z89 (Q84Z89) 30S ribosomal protein S16-like, partial (80%)	TIGR_all_TC	PGI.072705#TC75217		TC75217	624	0	0.97	N/A	GO:0005840,ribosome;	GO:0003735,structural constituent of ribosome;	GO:0006412,translation;
LP_TUS_5864	471	60S acidic ribosomal protein P0	similar to UP|RLA0_SOYBN (P50346) 60S acidic ribosomal protein P0, partial (97%)	TIGR_all_TC	PGI.072705#TC66208		TC66208	839	0	0.99	N/A	GO:0005622,intracellular; GO:0005840,ribosome;	GO:0003735,structural constituent of ribosome; GO:0003723,RNA binding; GO:0003906,DNA-(apurinic or apyrimidinic site) lyase activity;	GO:0006412,translation; GO:0006414,translational elongation;
LP_TUS_8666	602	60S ribosomal protein l10a	similar to UP|Q84VS5 (Q84VS5) 60S ribosomal protein l10a, partial (8%)	TIGR_all_TC	PGI.072705#TC76625		TC76625	1068	0	0.98	N/A	N/A	N/A	N/A
LP_TUS_6848	529	Acrosin	GB|AAA51575.1|178014|HUMACRO4 acrosin {Homo sapiens;} , partial (5%)	TIGR_all_TC	PGI.072705#TC68637		TC68637	1001	0	0.98	N/A	N/A	N/A	N/A
LP_TUS_3591	893	AF9	weakly similar to UP|Q99MK4 (Q99MK4) AF9 (Fragment), partial (4%)	TIGR_all_TC	PGI.072705#TC57395		TC57395	1719	0	0.99	N/A	N/A	N/A	N/A
LP_TUS_4023	477	Alpha tubulin	homologue to UP|Q8H932 (Q8H932) Alpha tubulin, partial (41%)	TIGR_all_TC	PGI.072705#TC57687		TC57687	831	0	0.97	N/A	N/A	N/A	N/A
LP_TUS_14862	564	Alpha-soluble NSF attachment protein 2	weakly similar to UP|SNA2_ARATH (Q9SPE6) Alpha-soluble NSF attachment protein 2 (Alpha-SNAP2) (N-ethylmaleimide-sensitive factor attachment protein, alpha 2), partial (97%)	TIGR_all_TC	PGI.072705#TC66767		TC66767	1096	0	0.99	N/A	N/A	GO:0005483,soluble NSF attachment protein activity;	N/A
LP_TUS_8602	582	ALY protein	similar to UP|Q68VB5 (Q68VB5) ALY protein, partial (22%)	TIGR_all_TC	PGI.072705#TC74694		TC74694	1088	0	0.99	N/A	N/A	N/A	N/A
LP_TUS_11016	498	Arabidopsis thaliana genomic DNA	similar to UP|Q9LHG0 (Q9LHG0) Arabidopsis thaliana genomic DNA, chromosome 3, P1 clone: MQC3 (At3g12480/MQC3.32), partial (8%)	TIGR_all_TC	PGI.072705#TC67990		TC67990	987	0	1	N/A	N/A	N/A	N/A
LP_TUS_7169	499	Arabidopsis thaliana genomic DNA	similar to UP|Q9LK17 (Q9LK17) Arabidopsis thaliana genomic DNA, chromosome 3, TAC clone:K7M2, partial (29%)	TIGR_all_TC	PGI.072705#TC76563		TC76563	965	0	0.99	N/A	N/A	N/A	N/A
LP_TUC_1239	1073	Arabinogalactan-like protein	UP|Q41071 (Q41071) Arabinogalactan-like protein, complete	TIGR_all_TC	PGI.072705#TC58331		TC58331	1027	0	0.99	N/A	N/A	N/A	N/A
LP_TUS_13130	1047	Arabinogalactan-like protein	UP|Q41071 (Q41071) Arabinogalactan-like protein, complete	TIGR_all_TC	PGI.072705#TC58331		TC58331	2012	0	0.99	N/A	N/A	N/A	N/A
LP_TUS_16095	1068	Arabinogalactan-like protein	UP|Q41071 (Q41071) Arabinogalactan-like protein, complete	TIGR_all_TC	PGI.072705#TC58331		TC58331	1988	0	0.98	N/A	N/A	N/A	N/A
LP_TUS_9618	1169	Arabinogalactan-like protein	UP|Q41071 (Q41071) Arabinogalactan-like protein, complete	TIGR_all_TC	PGI.072705#TC58331		TC58331	2083	0	0.99	N/A	N/A	N/A	N/A
LP_TUS_9265	689	At1g05140 ??	similar to UP|Q66GJ6 (Q66GJ6) At1g05140, partial (60%)	TIGR_all_TC	PGI.072705#TC67222		TC67222	1322	0	0.99	N/A	GO:0016020,membrane;	GO:0008233,peptidase activity;	GO:0006508,proteolysis;
LP_TUS_1523	574	At1g11170 ??	similar to UP|Q8S9J5 (Q8S9J5) At1g11170/T28P6_16, partial (58%)	TIGR_all_TC	PGI.072705#TC68308		TC68308	1047	0	0.98	N/A	N/A	N/A	N/A
LP_TUS_15985	462	At1g12810 ??	similar to UP|Q940Z6 (Q940Z6) At1g12810/F13K23_4, partial (20%)	TIGR_all_TC	PGI.072705#TC61252		TC61252	908	0	0.99	N/A	N/A	N/A	N/A
LP_TUS_9028	574	At1g22910 ??	similar to UP|Q9ASQ8 (Q9ASQ8) At1g22910/F19G10_13, partial (38%)	TIGR_all_TC	PGI.072705#TC74798		TC74798	1138	0	1	N/A	N/A	GO:0003676,nucleic acid binding;	N/A
LP_TUS_7744	334	At1g64650 ??	similar to UP|Q6NLR2 (Q6NLR2) At1g64650, partial (95%)	TIGR_all_TC	PGI.072705#TC59204		TC59204	652	0	1	N/A	N/A	N/A	N/A
LP_TUS_4929	684	At1g67170 ??	similar to UP|Q84TD8 (Q84TD8) At1g67170, partial (17%)	TIGR_all_TC	PGI.072705#TC74642		TC74642	1292	0	0.98	N/A	N/A	N/A	N/A
LP_TUS_14020	1097	At2g03200 ??	similar to UP|Q84M99 (Q84M99) At2g03200, partial (32%)	TIGR_all_TC	PGI.072705#TC57839		TC57839	2117	0	0.99	N/A	N/A	N/A	N/A
LP_TUS_13532	669	At2g41420 ??	homologue to GB|AAO24533.1|27808506|BT003101 At2g41420 {Arabidopsis thaliana;} , partial (76%)	TIGR_all_TC	PGI.072705#TC58965		TC58965	1275	0	0.99	N/A	N/A	N/A	N/A
LP_TUS_8651	674	At2g43170 ??	weakly similar to UP|Q94A14 (Q94A14) At2g43170/F14B2.11, partial (7%)	TIGR_all_TC	PGI.072705#TC59120		TC59120	1140	0	0.99	N/A	N/A	N/A	N/A
LP_TUS_7522	416	AT3g07810 ??	similar to GB|AAL32012.1|16930693|AF436830 AT3g07810/F17A17_15 {Arabidopsis thaliana;} , partial (38%)	TIGR_all_TC	PGI.072705#TC67049		TC67049	801	0	0.99	N/A	N/A	N/A	N/A
LP_TUS_4623	466	AT3g19540 ??	weakly similar to UP|Q9LH41 (Q9LH41) Gb|AAF24946.1 (AT3g19540/T31J18_4), partial (15%)	TIGR_all_TC	PGI.072705#TC68956		TC68956	854	0	0.98	N/A	N/A	N/A	N/A
LP_TUS_15659	619	At3g45600 ??	weakly similar to GB|AAP13420.1|30023774|BT006312 At3g45600 {Arabidopsis thaliana;} , partial (68%)	TIGR_all_TC	PGI.072705#TC57682		TC57682	620	0	0.99	N/A	N/A	N/A	GO:0007568,aging;
LP_TUS_532	367	AT5g02770 ??	similar to GB|AAK91488.1|15215889|AY050475 AT5g02770/F9G14_80 {Arabidopsis thaliana;} , partial (21%)	TIGR_all_TC	PGI.072705#TC61243		TC61243	718	0	0.99	N/A	N/A	N/A	N/A
LP_TUS_7411	831	At5g19590 ??	weakly similar to GB|AAP21358.1|30102880|BT006550 At5g19590 {Arabidopsis thaliana;} , partial (49%)	TIGR_all_TC	PGI.072705#TC73098		TC73098	1582	0	0.98	N/A	N/A	N/A	N/A
LP_TUS_1289	475	AT5g38560 ??	homologue to GB|AAM47347.1|21360463|AY113039 AT5g38560/MBB18_10 {Arabidopsis thaliana;} , partial (3%)	TIGR_all_TC	PGI.072705#TC67292		TC67292	942	0	1	N/A	N/A	N/A	N/A
LP_TUS_1195	506	At5g54470 ??	similar to UP|Q6NLH4 (Q6NLH4) At5g54470, partial (33%)	TIGR_all_TC	PGI.072705#TC74715		TC74715	981	0	0.99	N/A	N/A	N/A	N/A
LP_TUS_6833	631	ATPB2 GENE	similar to UP|Q99386 (Q99386) ATPB2 GENE, partial (11%)	TIGR_all_TC	PGI.072705#TC59642		TC59642	914	0	0.97	N/A	N/A	N/A	N/A
LP_TUS_9247	388	ATP-dependent RNA helicase DBP1 (Helicase CA1)	similar to UP|DBP1_YEAST (P24784) Probable ATP-dependent RNA helicase DBP1 (Helicase CA1), partial (8%)	TIGR_all_TC	PGI.072705#TC60336		TC60336	769	0	1	N/A	N/A	N/A	N/A
LP_TUS_254	454	Aux/IAA protein	similar to UP|Q8GVB7 (Q8GVB7) Aux/IAA protein, partial (53%)	TIGR_all_TC	PGI.072705#TC66223		TC66223	892	0	0.99	N/A	GO:0005634,nucleus;	GO:0003700,transcription factor activity; GO:0016564,transcription repressor activity;	GO:0010102,lateral root morphogenesis; GO:0009734,auxin mediated signaling pathway; GO:0009733,response to auxin stimulus;
LP_TUS_5187	654	Auxin response factor 1	similar to UP|Q8GST0 (Q8GST0) Auxin response factor 1, partial (11%)	TIGR_all_TC	PGI.072705#TC65418		TC65418	872	0	0.96	N/A	N/A	N/A	N/A
LP_TUS_7615	858	Auxin-regulated protein	similar to UP|Q8RX51 (Q8RX51) Auxin-regulated protein, partial (57%)	TIGR_all_TC	PGI.072705#TC66224		TC66224	1629	0	0.99	N/A	GO:0005622,intracellular; GO:0005634,nucleus;	GO:0003700,transcription factor activity; GO:0016564,transcription repressor activity;	GO:0010102,lateral root morphogenesis; GO:0009630,gravitropism; GO:0009734,auxin mediated signaling pathway; GO:0009733,response to auxin stimulus;
LP_TUS_9436	539	Basic proline-rich protein	similar to UP|Q95JD0 (Q95JD0) Basic proline-rich protein, partial (9%)	TIGR_all_TC	PGI.072705#AW869862		AW869862	981	0	0.98	N/A	N/A	N/A	N/A
LP_TUS_5889	564	BHLH transcription factor	weakly similar to UP|Q84WX1 (Q84WX1) BHLH transcription factor, partial (8%)	TIGR_all_TC	PGI.072705#TC60190		TC60190	1086	0	0.99	N/A	N/A	N/A	N/A
LP_TUS_5777	302	Biostress-resistance-related protein	similar to UP|Q84VJ1 (Q84VJ1) Biostress-resistance-related protein (Fragment), partial (68%)	TIGR_all_TC	PGI.072705#TC57918		TC57918	599	0	1	N/A	GO:0005739,mitochondrion;	N/A	N/A
LP_TUS_907	499	BRI1-KD interacting protein 106	weakly similar to UP|Q762A8 (Q762A8) BRI1-KD interacting protein 106 (Fragment), partial (14%)	TIGR_all_TC	PGI.072705#TC59953		TC59953	981	0	0.99	N/A	N/A	N/A	N/A
LP_TUS_7837	505	BRI1-KD interacting protein 118	similar to UP|Q761Z6 (Q761Z6) BRI1-KD interacting protein 118 (Fragment), partial (27%)	TIGR_all_TC	PGI.072705#TC74189		TC74189	1001	0	1	N/A	N/A	N/A	N/A
LP_TUS_14284	474	Calcium-binding protein	weakly similar to UP|Q9ZT86 (Q9ZT86) Calcium-binding protein, partial (11%)	TIGR_all_TC	PGI.072705#TC60137		TC60137	870	0	0.98	N/A	N/A	N/A	N/A
LP_TUC_946	1040	Callus-expressing factor	similar to UP|Q7Y1W2 (Q7Y1W2) Callus-expressing factor, partial (23%)	TIGR_all_TC	PGI.072705#TC57161		TC57161	1768	0	0.98	N/A	N/A	N/A	N/A
LP_TUS_1963	521	CASK-INTERACTING PROTEIN 1	similar to UP|Q8BWU2 (Q8BWU2) Mus musculus adult male hippocampus cDNA, RIKEN full-length enriched library, clone:C630036E02 product:CASK-INTERACTING PROTEIN 1 homolog (Fragment), partial (3%)	TIGR_all_TC	PGI.072705#TC58626		TC58626	997	0	0.99	N/A	N/A	N/A	N/A
LP_TUS_9699	498	CCAAT-box binding factor HAP5 homolog	similar to UP|Q76FX1 (Q76FX1) CCAAT-box binding factor HAP5 homolog, partial (56%)	TIGR_all_TC	PGI.072705#TC66963		TC66963	957	0	0.99	N/A	N/A	GO:0003700,transcription factor activity;	N/A
LP_TUS_13599	855	Cellulose synthase 6	similar to UP|Q6XZC2 (Q6XZC2) Cellulose synthase 6, partial (29%)	TIGR_all_TC	PGI.072705#TC74934		TC74934	1515	0	0.98	N/A	N/A	N/A	N/A
LP_TUS_13579	558	Central motor kinesin 1	similar to UP|Q6WJ05 (Q6WJ05) Central motor kinesin 1, partial (29%)	TIGR_all_TC	PGI.072705#TC67370		TC67370	1106	0	1	N/A	N/A	N/A	N/A
LP_TUS_12393	520	CG10371-PB, isoform B	similar to UP|Q86BN8 (Q86BN8) CG10371-PB, isoform B, partial (10%)	TIGR_all_TC	PGI.072705#TC66821		TC66821	987	0	0.98	N/A	N/A	GO:0004725,protein tyrosine phosphatase activity; GO:0004721,phosphoprotein phosphatase activity; GO:0008138,protein tyrosine/serine/threonine phosphatase activity;	GO:0006470,protein amino acid dephosphorylation;
LP_TUS_9966	515	CG11300-PA	similar to UP|Q9W1K1 (Q9W1K1) CG11300-PA (LP08443p), partial (13%)	TIGR_all_TC	PGI.072705#TC66424		TC66424	1005	0	0.99	N/A	N/A	N/A	N/A
LP_TUS_13887	788	CG18284-PA	similar to UP|Q9VKS9 (Q9VKS9) CG18284-PA (GH10507p), partial (8%)	TIGR_all_TC	PGI.072705#TC57427		TC57427	1554	0	0.99	N/A	N/A	N/A	N/A
LP_TUS_12982	504	CG1987-PA	weakly similar to UP|Q9VYD8 (Q9VYD8) CG1987-PA (RE47308p), partial (41%)	TIGR_all_TC	PGI.072705#TC65662		TC65662	930	0	1	N/A	N/A	GO:0003676,nucleic acid binding; GO:0005515,protein binding;	N/A
LP_TUS_143	742	CG32013-PA	similar to UP|Q8IMB5 (Q8IMB5) CG32013-PA, partial (5%)	TIGR_all_TC	PGI.072705#TC59419		TC59419	1352	0	0.97	N/A	N/A	N/A	N/A
LP_TUC_444	735	COI1	weakly similar to UP|Q6Y9P5 (Q6Y9P5) COI1, partial (78%)	TIGR_all_TC	PGI.072705#TC73424		TC73424	1409	0	0.98	N/A	N/A	N/A	GO:0009861,jasmonic acid and ethylene-dependent systemic resistance;
LP_TUS_2930	514	Conserved integral membrane protein	similar to UP|O53514 (O53514) Probable conserved integral membrane protein, partial (5%)	TIGR_all_TC	PGI.072705#TC69017		TC69017	896	0	0.99	N/A	N/A	N/A	N/A
LP_TUS_12410	705	Cross-pathway control protein A	homologue to UP|Q71S08 (Q71S08) Cross-pathway control protein A, partial (5%)	TIGR_all_TC	PGI.072705#TC66773		TC66773	1324	0	0.98	N/A	N/A	N/A	N/A
LP_TUS_7056	1105	Cticosapeptide/Phox/Bem1p	weakly similar to UP|Q6K999 (Q6K999) Cticosapeptide/Phox/Bem1p (PB1) domain-containing protein-like, partial (17%)	TIGR_all_TC	PGI.072705#TC57276		TC57276	2167	0	0.99	N/A	N/A	N/A	N/A
LP_TUS_14721	510	Cytochrome c oxidase polypeptide III	similar to UP|COX3_GADMO (P55777) Cytochrome c oxidase polypeptide III , partial (8%)	TIGR_all_TC	PGI.072705#TC60544		TC60544	991	0	0.99	N/A	N/A	N/A	N/A
LP_TUC_400	1053	Cytochrome c1 precursor	weakly similar to UP|CY1_PARDE (P13627) Cytochrome c1 precursor , partial (9%)	TIGR_all_TC	PGI.072705#TC73713		TC73713	1857	0	0.97	N/A	N/A	N/A	N/A
LP_TUS_16380	1041	Cytochrome c1 precursor	weakly similar to UP|CY1_PARDE (P13627) Cytochrome c1 precursor , partial (9%)	TIGR_all_TC	PGI.072705#TC73713		TC73713	1913	0	0.98	N/A	N/A	N/A	N/A
LP_TUS_1872	789	Cytochrome c1 precursor	weakly similar to UP|CY1_PARDE (P13627) Cytochrome c1 precursor , partial (9%)	TIGR_all_TC	PGI.072705#TC73713		TC73713	1499	0	0.99	N/A	N/A	N/A	N/A
LP_TUS_13684	634	D-arabinitol 2-dehydrogenase homolog	similar to PIR|B64045|B64045 D-arabinitol 2-dehydrogenase homolog - Haemophilus influenzae (strain Rd KW20) {Haemophilus influenzae;} , partial (6%)	TIGR_all_TC	PGI.072705#TC65603		TC65603	1102	0	0.99	N/A	N/A	N/A	N/A
LP_TUS_8673	574	Dbj|BAA95721.1	similar to UP|Q9FM42 (Q9FM42) Dbj|BAA95721.1, partial (45%)	TIGR_all_TC	PGI.072705#TC60273		TC60273	1084	0	0.99	N/A	N/A	N/A	N/A
LP_TUS_7265	427	DEAD-box protein 3 (Helicase-like protein 2) (HLP2)	similar to UP|DDX3_HUMAN (O00571) DEAD-box protein 3 (Helicase-like protein 2) (HLP2) (DEAD-box, X isoform), partial (34%)	TIGR_all_TC	PGI.072705#TC59910		TC59910	692	0	0.98	N/A	N/A	GO:0008026,ATP-dependent helicase activity;	N/A
LP_TUS_5986	905	Declined protein during seed development	similar to UP|O23881 (O23881) Declined protein during seed development, partial (14%)	TIGR_all_TC	PGI.072705#TC58379		TC58379	1707	0	0.98	N/A	N/A	N/A	N/A
LP_TUS_8913	977	Declined protein during seed development	similar to UP|O23881 (O23881) Declined protein during seed development, partial (14%)	TIGR_all_TC	PGI.072705#TC58379		TC58379	1818	0	0.99	N/A	N/A	N/A	N/A
LP_TUS_1595	534	Dehydration-responsive element binding protein 3	similar to UP|Q8GZE8 (Q8GZE8) Dehydration-responsive element binding protein 3, partial (38%)	TIGR_all_TC	PGI.072705#TC66301		TC66301	1051	0	0.99	N/A	N/A	N/A	N/A
LP_TUC_896	1794	DNA repair protein RAD23-4	Putative DNA repair protein RAD23-4 OS=Arabidopsis thaliana GN=RAD23-4 PE=2 SV=2	uniprot	RD23D_ARATH#Q84L30	Arabidopsis thaliana	Q84L30	364	0	0.5	N/A	GO:0005634,nucleus; GO:0005634,nucleus; GO:0005634,nucleus;	GO:0003684,damaged DNA binding;	GO:0043161,proteasomal ubiquitin-dependent protein catabolic process; GO:0006974,response to DNA damage stimulus; GO:0006464,protein modification process; GO:0006289,nucleotide-excision repair; GO:0006289,nucleotide-excision repair; GO:0006281,DNA repair;
LP_TUS_3260	616	DNA-binding protein S1FA1	similar to UP|S1F1_ORYSA (P42553) DNA-binding protein S1FA1, partial (82%)	TIGR_all_TC	PGI.072705#TC67960		TC67960	989	0	0.96	N/A	GO:0005634,nucleus; GO:0012505,endomembrane system;	GO:0003677,DNA binding;	N/A
LP_TUS_13336	654	DNAJC13 protein	homologue to UP|Q86XG3 (Q86XG3) DNAJC13 protein (Fragment), partial (4%)	TIGR_all_TC	PGI.072705#TC59768		TC59768	1257	0	0.99	N/A	N/A	N/A	N/A
LP_TUS_15026	559	Dynamin homolog	similar to UP|Q9SDX4 (Q9SDX4) Dynamin homolog, partial (42%)	TIGR_all_TC	PGI.072705#TC65343		TC65343	1015	0	0.98	N/A	N/A	N/A	N/A
LP_TUS_7916	505	Elongation factor 1 alpha	UP|O15584 (O15584) Elongation factor 1 alpha (Fragment), partial (6%)	TIGR_all_TC	PGI.072705#TC57435		TC57435	993	0	0.99	N/A	N/A	N/A	N/A
LP_TUC_996	882	ENSANGP00000001657	similar to UP|Q7PRQ7 (Q7PRQ7) ENSANGP00000001657 (Fragment), partial (7%)	TIGR_all_TC	PGI.072705#TC67815		TC67815	1717	0	0.99	N/A	N/A	N/A	N/A
LP_TUS_15668	472	ENSANGP00000016897	similar to UP|Q7QA41 (Q7QA41) ENSANGP00000016897, partial (3%)	TIGR_all_TC	PGI.072705#TC57320		TC57320	801	0	0.96	N/A	N/A	N/A	N/A
LP_TUS_16057	685	ENSANGP00000016897	similar to UP|Q7QA41 (Q7QA41) ENSANGP00000016897, partial (3%)	TIGR_all_TC	PGI.072705#TC57320		TC57320	1267	0	0.98	N/A	N/A	N/A	N/A
LP_TUS_12670	755	ENSANGP00000027094	weakly similar to UP|Q5TR81 (Q5TR81) ENSANGP00000027094 (Fragment), partial (9%)	TIGR_all_TC	PGI.072705#TC72872		TC72872	1078	0	0.99	N/A	N/A	N/A	N/A
LP_TUS_14592	754	ENSANGP00000027094	weakly similar to UP|Q5TR81 (Q5TR81) ENSANGP00000027094 (Fragment), partial (9%)	TIGR_all_TC	PGI.072705#TC72872		TC72872	1080	0	1	N/A	N/A	N/A	N/A
LP_TUC_1652	742	ENSANGP00000027094	weakly similar to UP|Q5TR81 (Q5TR81) ENSANGP00000027094 (Fragment), partial (9%)	TIGR_all_TC	PGI.072705#TC72872		TC72872	1086	0	1	N/A	N/A	N/A	N/A
LP_TUS_8416	442	Eosinophil cationic protein 2 precursor (ECP 2)	similar to UP|ECP2_MOUSE (P97425) Eosinophil cationic protein 2 precursor (ECP 2) (Ribonuclease 3-2) (RNase 3-2) (Eosinophil secondary granule ribonuclease-2) (EAR-2) , partial (9%)	TIGR_all_TC	PGI.072705#TC75844		TC75844	846	0	0.99	N/A	N/A	N/A	N/A
LP_TUC_122	804	Epa4p	similar to UP|Q6VBJ3 (Q6VBJ3) Epa4p, partial (7%)	TIGR_all_TC	PGI.072705#TC74338		TC74338	1122	0	0.99	N/A	N/A	N/A	N/A
LP_TUS_1686	508	Epa4p	similar to UP|Q6VBJ3 (Q6VBJ3) Epa4p, partial (6%)	TIGR_all_TC	PGI.072705#TC74701		TC74701	581	0	1	N/A	N/A	N/A	N/A
LP_TUS_1200	589	ESA1-associated factor 3	similar to UP|EAF3_YEAST (Q12432) ESA1-associated factor 3, partial (5%)	TIGR_all_TC	PGI.072705#TC61846		TC61846	1160	0	0.99	N/A	N/A	N/A	N/A
LP_TUS_16112	522	Ethylene responsive element binding factor	similar to UP|Q9SXS8 (Q9SXS8) Ethylene responsive element binding factor, partial (32%)	TIGR_all_TC	PGI.072705#TC74913		TC74913	1035	0	1	N/A	N/A	N/A	N/A
LP_TUS_11826	745	Eukaryotic translation initiation factor 3 subunit 10 (eIF-3 theta)	weakly similar to UP|IF3A_ARATH (Q9LD55) Eukaryotic translation initiation factor 3 subunit 10 (eIF-3 theta) (Eukaryotic translation initiation factor 3 large subunit) (eIF3a) (p114), partial (34%)	TIGR_all_TC	PGI.072705#TC59017		TC59017	1269	0	1	N/A	N/A	N/A	N/A
LP_TUS_4614	540	Eukaryotic translation initiation factor Eif4e	similar to UP|Q66UV4 (Q66UV4) Eukaryotic translation initiation factor eIF4E, partial (70%)	TIGR_all_TC	PGI.072705#TC57018		TC57018	878	0	0.97	N/A	GO:0005737,cytoplasm;	GO:0003723,RNA binding; GO:0003743,translation initiation factor activity;	GO:0006413,translational initiation;
LP_TUS_16455	653	Exportin 1	similar to PIR|T52638|T52638 exportin 1 [validated] - Arabidopsis thaliana {Arabidopsis thaliana;} , partial (29%)	TIGR_all_TC	PGI.072705#TC59684		TC59684	1235	0	0.99	N/A	N/A	N/A	N/A
LP_TUS_14755	421	Expressed protein	similar to UP|Q6ATR5 (Q6ATR5) Expressed protein, partial (92%)	TIGR_all_TC	PGI.072705#TC75216		TC75216	787	0	0.99	N/A	N/A	N/A	N/A
LP_TUS_2345	464	Extensin-like protein	weakly similar to UP|Q9T0K5 (Q9T0K5) Extensin-like protein, partial (9%)	TIGR_all_TC	PGI.072705#TC76192		TC76192	872	0	0.98	N/A	N/A	N/A	N/A
LP_TUS_10677	535	F22G5.31	similar to UP|Q9LNV4 (Q9LNV4) F22G5.31, partial (33%)	TIGR_all_TC	PGI.072705#TC73952		TC73952	1061	0	1	N/A	N/A	GO:0003723,RNA binding;	N/A
LP_TUS_14169	508	F2J10.16 protein	similar to UP|Q9LPL9 (Q9LPL9) F2J10.16 protein, partial (39%)	TIGR_all_TC	PGI.072705#TC67571		TC67571	1007	0	1	N/A	N/A	N/A	N/A
LP_TUS_3432	655	F9L1.28 protein	weakly similar to UP|Q9XI36 (Q9XI36) F9L1.28 protein (At1g15340/F9L1_28), partial (18%)	TIGR_all_TC	PGI.072705#TC57124		TC57124	1291	0	0.99	N/A	N/A	N/A	N/A
LP_TUS_4357	484	Fasciclin-like AGP 12	weakly similar to UP|Q6J192 (Q6J192) Fasciclin-like AGP 12, partial (38%)	TIGR_all_TC	PGI.072705#TC58907		TC58907	906	0	0.98	N/A	N/A	N/A	N/A
LP_TUS_1288	960	Flagelliform silk protein (Fragment	similar to UP|Q9BIU9 (Q9BIU9) Flagelliform silk protein (Fragment), partial (7%)	TIGR_all_TC	PGI.072705#TC66538		TC66538	1580	0	1	N/A	N/A	N/A	N/A
LP_TUS_5232	599	GAMYB-binding protein	weakly similar to UP|Q84UD4 (Q84UD4) GAMYB-binding protein, partial (36%)	TIGR_all_TC	PGI.072705#TC59390		TC59390	1187	0	1	N/A	N/A	N/A	N/A
LP_TUS_14112	443	Gb|AAC63835.1	similar to UP|Q9LW68 (Q9LW68) Gb|AAC63835.1, partial (69%)	TIGR_all_TC	PGI.072705#TC57670		TC57670	872	0	0.99	N/A	N/A	N/A	N/A
LP_TUS_7	684	Gb|AAC63835.1	similar to UP|Q9LW68 (Q9LW68) Gb|AAC63835.1, partial (69%)	TIGR_all_TC	PGI.072705#TC57670		TC57670	1291	0	0.99	N/A	N/A	N/A	N/A
LP_TUS_7013	487	Gb|AAF35944.1 (At3g12950	similar to UP|Q9LDF8 (Q9LDF8) Gb|AAF35944.1 (At3g12950), partial (30%)	TIGR_all_TC	PGI.072705#TC69129		TC69129	928	0	0.99	N/A	N/A	N/A	N/A
LP_TUC_813	1205	GH19816p	similar to UP|Q8MR52 (Q8MR52) GH19816p, partial (3%)	TIGR_all_TC	PGI.072705#TC73739		TC73739	2179	0	0.97	N/A	N/A	N/A	N/A
LP_TUS_138	708	Glycine rich protein	weakly similar to UP|Q42458 (Q42458) Glycine rich protein, partial (14%)	TIGR_all_TC	PGI.072705#TC66622		TC66622	498	0	0.99	N/A	N/A	N/A	N/A
LP_TUS_2963	801	Glycine/proline-rich protein GPRP	similar to PIR|S65780|S65780 glycine/proline-rich protein GPRP - Arabidopsis thaliana {Arabidopsis thaliana;} , partial (48%)	TIGR_all_TC	PGI.072705#TC73398		TC73398	1532	0	0.99	N/A	N/A	N/A	N/A
LP_TUS_6915	525	Glycine/proline-rich protein GPRP	similar to PIR|S65780|S65780 glycine/proline-rich protein GPRP - Arabidopsis thaliana {Arabidopsis thaliana;} , partial (27%)	TIGR_all_TC	PGI.072705#BQ697889		BQ697889	999	0	0.98	N/A	N/A	N/A	N/A
LP_TUS_1538	757	Glycine-rich protein	similar to UP|Q9M6T8 (Q9M6T8) Glycine-rich protein (Fragment), partial (17%)	TIGR_all_TC	PGI.072705#TC57903		TC57903	1380	0	0.99	N/A	N/A	N/A	N/A
LP_TUS_824	512	Glycosylasparaginase-like protein	similar to UP|Q9FKG7 (Q9FKG7) Glycosylasparaginase-like protein, partial (19%)	TIGR_all_TC	PGI.072705#TC75669		TC75669	975	0	0.99	N/A	N/A	N/A	N/A
LP_TUC_505	628	Glycine/proline-rich protein GPRP	similar to UP|Q6V8K5 (Q6V8K5) GPRP, partial (34%)	TIGR_all_TC	PGI.072705#TC73396		TC73396	1179	0	0.99	N/A	N/A	N/A	N/A
LP_TUS_304	549	Gsr3410 protein	homologue to UP|Q7NFW4 (Q7NFW4) Gsr3410 protein, partial (14%)	TIGR_all_TC	PGI.072705#TC70127		TC70127	1051	0	0.99	N/A	N/A	N/A	N/A
LP_TUC_1246	971	HDC18670	UP|Q6IID7 (Q6IID7) HDC18670, partial (7%)	TIGR_all_TC	PGI.072705#TC66436		TC66436	1029	0	0.98	N/A	N/A	N/A	N/A
LP_TUS_7946	585	HDC18670	UP|Q6IID7 (Q6IID7) HDC18670, partial (7%)	TIGR_all_TC	PGI.072705#TC66436		TC66436	1074	0	0.99	N/A	N/A	N/A	N/A
LP_TUC_165	599	Heat shock protein DnaJ	weakly similar to UP|Q6MT07 (Q6MT07) Heat shock protein DnaJ (Chaperone), partial (5%)	TIGR_all_TC	PGI.072705#TC59992		TC59992	1156	0	0.99	N/A	N/A	N/A	N/A
LP_TUS_8663	516	HMG1/2-like protein (SB11 protein	weakly similar to UP|HMGL_SOYBN (P26585) HMG1/2-like protein (SB11 protein), partial (54%)	TIGR_all_TC	PGI.072705#TC74187		TC74187	1015	0	0.99	N/A	N/A	N/A	N/A
LP_TUS_10289	579	INDETERMINATE-related protein 9	homologue to UP|Q5UDB6 (Q5UDB6) INDETERMINATE-related protein 9, partial (30%)	TIGR_all_TC	PGI.072705#TC59856		TC59856	1124	0	0.99	N/A	N/A	N/A	N/A
LP_TUS_11695	383	Kinase-like transmembrane protein TMKL1 precursor	weakly similar to PIR|S39476|S39476 kinase-like transmembrane protein TMKL1 precursor - Arabidopsis thaliana {Arabidopsis thaliana;} , partial (10%)	TIGR_all_TC	PGI.072705#TC72443		TC72443	724	0	0.99	N/A	N/A	N/A	N/A
LP_TUS_2252	817	Late embryogenesis abundant protein	similar to UP|Q40859 (Q40859) Late embryogenesis abundant protein, partial (14%)	TIGR_all_TC	PGI.072705#TC74304		TC74304	1546	0	0.98	N/A	N/A	N/A	N/A
LP_TUS_12867	765	Leucine zipper protein-like	weakly similar to UP|Q7X6I9 (Q7X6I9) Leucine zipper protein-like, partial (35%)	TIGR_all_TC	PGI.072705#TC75200		TC75200	1455	0	0.99	N/A	N/A	N/A	N/A
LP_TUC_631	411	Lipid phosphate phosphatase 2	similar to UP|LPP2_ARATH (Q9XI60) Lipid phosphate phosphatase 2 (AtLPP2) (Phosphatidic acid phosphatase 2) (AtPAP2) (Prenyl diphosphate phosphatase) , partial (83%)	TIGR_all_TC	PGI.072705#TC59563		TC59563	767	0	0.98	N/A	GO:0005739,mitochondrion;	GO:0008195,phosphatidate phosphatase activity;	GO:0006644,phospholipid metabolic process;
LP_TUS_14407	748	Melanoma antigen gene family protein, MAGEC3	similar to UP|Q7L8S2 (Q7L8S2) DA232G24.1 (Melanoma antigen gene family protein, MAGEC3), partial (6%)	TIGR_all_TC	PGI.072705#TC67926		TC67926	1483	0	1	N/A	N/A	N/A	N/A
LP_TUS_2418	418	Membrane protein PTM1-like	weakly similar to UP|Q69P89 (Q69P89) Membrane protein PTM1-like, partial (62%)	TIGR_all_TC	PGI.072705#TC74576		TC74576	739	0	0.98	N/A	GO:0012505,endomembrane system;	N/A	N/A
LP_TUS_16540	574	Metallothionein-like protein class II	similar to UP|Q9ZRV0 (Q9ZRV0) Metallothionein-like protein class II, partial (66%)	TIGR_all_TC	PGI.072705#TC57037		TC57037	938	0	0.97	N/A	N/A	N/A	N/A
LP_TUS_2425	870	Metallothionein-like protein class II	similar to UP|Q9ZRV0 (Q9ZRV0) Metallothionein-like protein class II, partial (66%)	TIGR_all_TC	PGI.072705#TC57440		TC57440	1205	0	0.95	N/A	N/A	N/A	N/A
LP_TUS_3249	661	Metallothionein-like protein class II	similar to UP|Q9ZRV0 (Q9ZRV0) Metallothionein-like protein class II, partial (66%)	TIGR_all_TC	PGI.072705#TC57440		TC57440	1263	0	0.99	N/A	N/A	N/A	N/A
LP_TUS_5837	577	Metallothionein-like protein class II	similar to UP|Q9ZRV0 (Q9ZRV0) Metallothionein-like protein class II, partial (66%)	TIGR_all_TC	PGI.072705#TC57061		TC57061	973	0	0.99	N/A	N/A	N/A	N/A
LP_TUS_16655	420	Methyl binding domain protein MBD109	weakly similar to UP|Q8LK06 (Q8LK06) Methyl binding domain protein MBD109, partial (21%)	TIGR_all_TC	PGI.072705#TC74897		TC74897	722	0	0.99	N/A	N/A	N/A	N/A
LP_TUC_351	534	Mevalonate kinase	similar to UP|O51631 (O51631) Mevalonate kinase, partial (6%)	TIGR_all_TC	PGI.072705#TC65552		TC65552	825	0	0.96	N/A	N/A	N/A	N/A
LP_TUS_87	425	MFP2 (Fatty acid multifunctional protein	similar to UP|Q9ZPI5 (Q9ZPI5) MFP2 (Fatty acid multifunctional protein) (AtMFP2), partial (92%)	TIGR_all_TC	PGI.072705#TC75125		TC75125	833	0	0.99	N/A	GO:0009514,glyoxysome; GO:0009536,plastid; GO:0009331,glycerol-3-phosphate dehydrogenase complex; GO:0005777,peroxisome;	GO:0004300,enoyl-CoA hydratase activity; GO:0008692,3-hydroxybutyryl-CoA epimerase activity; GO:0004165,dodecenoyl-CoA delta-isomerase activity; GO:0004367,glycerol-3-phosphate dehydrogenase (NAD+) activity; GO:0008017,microtubule binding; GO:0003824,catalytic activity; GO:0018812,3-hydroxyacyl-CoA dehydratase activity; GO:0003729,mRNA binding;	GO:0006072,glycerol-3-phosphate metabolic process; GO:0006635,fatty acid beta-oxidation; GO:0009908,flower development; GO:0008152,metabolic process;
LP_TUC_608	472	Mus musculus 10 days neonate cerebellum cDNA	weakly similar to UP|Q8BL08 (Q8BL08) Mus musculus 10 days neonate cerebellum cDNA, RIKEN full-length enriched library, clone:B930054A18 product:HNK-1 SULFOTRANSFERASE homolog, partial (9%)	TIGR_all_TC	PGI.072705#TC74235		TC74235	936	0	1	N/A	N/A	N/A	N/A
LP_TUS_12335	353	Myb-like protein	similar to UP|Q8H0H0 (Q8H0H0) Myb-like protein, partial (37%)	TIGR_all_TC	PGI.072705#TC66241		TC66241	684	0	0.99	N/A	N/A	N/A	N/A
LP_TUS_12719	329	Myelin/oligodendrocyte glycoprotein alpha 4 isoform	similar to GB|AAB36870.1|1688059|HSU18800 myelin/oligodendrocyte glycoprotein alpha 4 isoform {Homo sapiens;} , partial (15%)	TIGR_all_TC	PGI.072705#BM492869		BM492869	517	0	0.97	N/A	N/A	N/A	N/A
LP_TUS_10618	504	NAC transcription factor	similar to GB|AAT02360.1|46849874|AY596808 NAC transcription factor {Oryza sativa (japonica cultivar-group);} , partial (52%)	TIGR_all_TC	PGI.072705#TC65136		TC65136	983	0	0.99	N/A	N/A	GO:0016563,transcription activator activity; GO:0003700,transcription factor activity;	GO:0009825,multidimensional cell growth; GO:0009611,response to wounding; GO:0009908,flower development;
LP_TUS_14369	1002	Nacrein	weakly similar to UP|Q8N0R6 (Q8N0R6) Nacrein, partial (4%)	TIGR_all_TC	PGI.072705#TC57608		TC57608	1838	0	0.98	N/A	N/A	N/A	N/A
LP_TUS_4099	735	Nacrein	weakly similar to UP|Q8N0R6 (Q8N0R6) Nacrein, partial (4%)	TIGR_all_TC	PGI.072705#TC57608		TC57608	1386	0	0.98	N/A	N/A	N/A	N/A
LP_TUS_1860	520	NADPH-cytochrome P450 reductase	homologue to UP|Q40916 (Q40916) NADPH-cytochrome P450 reductase , complete	TIGR_all_TC	PGI.072705#TC73955		TC73955	1015	0	0.99	N/A	GO:0009507,chloroplast; GO:0005783,endoplasmic reticulum;	GO:0003958,NADPH-hemoprotein reductase activity;	GO:0009698,phenylpropanoid metabolic process;
LP_TUC_1620	576	Neurofilament triplet H protein (200 kDa neurofilament protein)	similar to UP|NFH_HUMAN (P12036) Neurofilament triplet H protein (200 kDa neurofilament protein) (Neurofilament heavy polypeptide) (NF-H), partial (3%)	TIGR_all_TC	PGI.072705#TC73431		TC73431	926	0	0.98	N/A	N/A	GO:0046872,metal ion binding;	N/A
LP_TUS_15093	576	Neurofilament triplet H protein (200 kDa neurofilament protein)	similar to UP|NFH_HUMAN (P12036) Neurofilament triplet H protein (200 kDa neurofilament protein) (Neurofilament heavy polypeptide) (NF-H), partial (3%)	TIGR_all_TC	PGI.072705#TC73431		TC73431	910	0	0.97	N/A	N/A	GO:0046872,metal ion binding;	N/A
LP_TUS_246	618	Neurofilament triplet H protein (200 kDa neurofilament protein)	similar to UP|NFH_HUMAN (P12036) Neurofilament triplet H protein (200 kDa neurofilament protein) (Neurofilament heavy polypeptide) (NF-H), partial (3%)	TIGR_all_TC	PGI.072705#TC73431		TC73431	904	0	0.98	N/A	N/A	GO:0046872,metal ion binding;	N/A
LP_TUS_6898	422	NPK1-related protein kinase	weakly similar to PIR|T02550|T02550 NPK1-related protein kinase homolog T26B15.7 - Arabidopsis thaliana {Arabidopsis thaliana;} , partial (13%)	TIGR_all_TC	PGI.072705#TC77901		TC77901	807	0	0.99	N/A	N/A	N/A	N/A
LP_TUS_13480	708	Nucleosome assembly protein	similar to UP|Q94K07 (Q94K07) Nucleosome assembly protein, partial (80%)	TIGR_all_TC	PGI.072705#TC72930		TC72930	1130	0	0.99	N/A	GO:0005634,nucleus;	GO:0003677,DNA binding;	GO:0006334,nucleosome assembly;
LP_TUS_15812	357	Oenothera berteriana mitochondrial gene for 26S ribosomal RNA	homologue to emb|X02559.1|MIOBRN26 Oenothera berteriana mitochondrial gene for 26S ribosomal RNA, partial (36%)	TIGR_all_TC	PGI.072705#TC73795		TC73795	702	0	0.99	N/A	N/A	N/A	N/A
LP_TUS_6888	502	ORF40e	ORF40e [Pinus thunbergii]	TIGR_all_TC	PGI.072705#TC73797		TC73797	722	0	0.98	N/A	N/A	N/A	N/A
LP_TUS_5671	582	ORF76a	homologue to UP|Q85X44 (Q85X44) ORF76a, partial (55%)	TIGR_all_TC	PGI.072705#TC74237		TC74237	1037	0	0.98	N/A	N/A	N/A	N/A
LP_TUS_313	386	ORMDL family protein-like	similar to UP|Q6EPG3 (Q6EPG3) ORMDL family protein-like, partial (97%)	TIGR_all_TC	PGI.072705#TC58834		TC58834	726	0	0.99	N/A	GO:0005783,endoplasmic reticulum;	N/A	GO:0006457,protein folding;
LP_TUS_13043	522	Pathogen induced protein 2-4	similar to UP|Q84QC5 (Q84QC5) Pathogen induced protein 2-4, partial (10%)	TIGR_all_TC	PGI.072705#TC68698		TC68698	886	0	0.96	N/A	N/A	N/A	N/A
LP_TUS_103	1362	Period	weakly similar to UP|Q9GQH8 (Q9GQH8) Period (Fragment), partial (15%)	TIGR_all_TC	PGI.072705#TC66761		TC66761	2640	0	0.99	N/A	N/A	N/A	N/A
LP_TUS_3022	423	Permease 1	similar to UP|Q9FM07 (Q9FM07) Permease 1, partial (59%)	TIGR_all_TC	PGI.072705#TC59105		TC59105	795	0	0.99	N/A	GO:0016020,membrane;	N/A	GO:0006810,transport;
LP_TUS_5202	526	Phagocytosis and cell motility protein ELMO1-like	similar to UP|Q6H8H7 (Q6H8H7) Phagocytosis and cell motility protein ELMO1-like, partial (75%)	TIGR_all_TC	PGI.072705#TC67608		TC67608	983	0	1	N/A	N/A	N/A	N/A
LP_TUS_8591	522	Phosphoinositide dependent kinase-1	weakly similar to UP|Q76BX2 (Q76BX2) Phosphoinositide dependent kinase-1, partial (3%)	TIGR_all_TC	PGI.072705#TC59289		TC59289	959	0	0.98	N/A	N/A	N/A	N/A
LP_TUS_2067	629	Pisum sativum L. (clone na-481-5)	weakly similar to UP|Q41042 (Q41042) Pisum sativum L. (clone na-481-5), partial (27%)	TIGR_all_TC	PGI.072705#TC57166		TC57166	827	0	0.98	N/A	N/A	N/A	N/A
LP_TUS_16169	407	Pore protein of 24 kD (OEP24	weakly similar to UP|O49929 (O49929) Pore protein of 24 kD (OEP24), partial (51%)	TIGR_all_TC	PGI.072705#TC67215		TC67215	801	0	1	N/A	N/A	N/A	N/A
LP_TUS_4766	528	Predicted protein	weakly similar to UP|Q8TKG7 (Q8TKG7) Predicted protein, partial (8%)	TIGR_all_TC	PGI.072705#BQ695504		BQ695504	783	0	0.97	N/A	N/A	N/A	N/A
LP_TUS_8588	439	Proliferating cell nuclear antigen (PCNA) (Cyclin)	similar to UP|PCNA_DAUCA (Q00268) Proliferating cell nuclear antigen (PCNA) (Cyclin), partial (48%)	TIGR_all_TC	PGI.072705#TC77784		TC77784	767	0	1	N/A	N/A	N/A	N/A
LP_TUS_5260	573	Protein kinase	similar to UP|Q41383 (Q41383) Protein kinase , partial (42%)	TIGR_all_TC	PGI.072705#TC60779		TC60779	1061	0	0.99	N/A	N/A	N/A	N/A
LP_TUS_12567	492	Pyrophosphate-fructose-6-phosphate 1-phosphotransferase-like protein	similar to UP|Q9FIK0 (Q9FIK0) Pyrophosphate-fructose-6-phosphate 1-phosphotransferase-like protein (AT5g47810/MCA23_13), partial (50%)	TIGR_all_TC	PGI.072705#TC74646		TC74646	942	0	0.99	N/A	GO:0005945,6-phosphofructokinase complex;	GO:0003872,6-phosphofructokinase activity;	GO:0006096,glycolysis;
LP_TUS_10378	537	R2R3-MYB transcription factor	UP|Q6V0J2 (Q6V0J2) R2R3-MYB transcription factor, complete	TIGR_all_TC	PGI.072705#TC74983		TC74983	807	0	1	N/A	N/A	GO:0003677,DNA binding;	GO:0009845,seed germination; GO:0006355,regulation of transcription, DNA-dependent; GO:0010026,trichome differentiation;
LP_TUS_8966	602	Ras-related protein Rab2BV	weakly similar to UP|RAB2_BETVU (Q39434) Ras-related protein Rab2BV, partial (46%)	TIGR_all_TC	PGI.072705#TC75383		TC75383	1160	0	0.99	N/A	N/A	N/A	N/A
LP_TUS_15392	616	RE40656p (Fragment	weakly similar to UP|Q6NP38 (Q6NP38) RE40656p (Fragment), partial (15%)	TIGR_all_TC	PGI.072705#TC59145		TC59145	1168	0	0.99	N/A	N/A	N/A	N/A
LP_TUS_3496	730	Related to hexose transporter protein	weakly similar to UP|Q871C4 (Q871C4) Related to hexose transporter protein, partial (4%)	TIGR_all_TC	PGI.072705#TC60055		TC60055	1348	0	0.98	N/A	N/A	N/A	N/A
LP_TUS_13871	547	Ribonucleoprotein 1 (Fragment	weakly similar to UP|Q8W034 (Q8W034) Ribonucleoprotein 1 (Fragment), partial (44%)	TIGR_all_TC	PGI.072705#TC75288		TC75288	872	0	0.95	N/A	N/A	N/A	N/A
LP_TUS_600	449	Ribonucleoprotein-like	weakly similar to GB|AAM97131.1|22531255|AY136466 ribonucleoprotein-like {Arabidopsis thaliana;} , partial (30%)	TIGR_all_TC	PGI.072705#TC75868		TC75868	829	0	0.97	N/A	N/A	N/A	N/A
LP_TUS_1015	1010	Ribosomal protein L12E/L44/L45	weakly similar to UP|Q8TZC6 (Q8TZC6) Ribosomal protein L12E/L44/L45, partial (27%)	TIGR_all_TC	PGI.072705#TC66368		TC66368	1911	0	0.99	N/A	N/A	N/A	N/A
LP_TUS_5451	1063	Ribosomal protein L16	similar to UP|Q85FI5 (Q85FI5) Ribosomal protein L16, partial (11%)	TIGR_all_TC	PGI.072705#TC60260		TC60260	1951	0	0.98	N/A	N/A	N/A	N/A
LP_TUS_2587	1210	RING3 kinase	similar to PIR|T28145|T28145 RING3 kinase - chicken {Gallus gallus;} , partial (4%)	TIGR_all_TC	PGI.072705#TC66949		TC66949	1388	0	0.98	N/A	N/A	N/A	N/A
LP_TUS_15257	758	RNA binding protein	similar to UP|Q8SAB6 (Q8SAB6) RNA binding protein, partial (51%)	TIGR_all_TC	PGI.072705#TC59325		TC59325	1324	0	0.99	N/A	N/A	N/A	N/A
LP_TUS_10479	516	Rough sheath 2	UP|Q9S7B2 (Q9S7B2) Rough sheath 2, partial (3%)	TIGR_all_TC	PGI.072705#BQ696602		BQ696602	868	0	0.96	N/A	N/A	N/A	N/A
LP_TUS_1905	424	S1 self-incompatibility locus-linked pollen 3.15 protein	similar to UP|Q7XAE5 (Q7XAE5) S1 self-incompatibility locus-linked pollen 3.15 protein (Fragment), partial (5%)	TIGR_all_TC	PGI.072705#TC77158		TC77158	841	0	1	N/A	N/A	N/A	N/A
LP_TUS_12473	555	SC35-like splicing factor SCL28	similar to UP|Q9FYB0 (Q9FYB0) SC35-like splicing factor SCL28, 28 kD, partial (6%)	TIGR_all_TC	PGI.072705#TC77439		TC77439	1001	0	0.97	N/A	N/A	N/A	N/A
LP_TUC_1570	851	Serine hydroxymethyltransferase 1, mitochondrial precursor	similar to UP|GLYM_FLAPR (P49357) Serine hydroxymethyltransferase 1, mitochondrial precursor (Serine methylase) (Glycine hydroxymethyltransferase) (SHMT) , partial (92%)	TIGR_all_TC	PGI.072705#TC72986		TC72986	1368	0	0.96	N/A	GO:0005739,mitochondrion; GO:0005829,cytosol; GO:0005737,cytoplasm; GO:0005759,mitochondrial matrix;	GO:0003700,transcription factor activity; GO:0016740,transferase activity; GO:0004372,glycine hydroxymethyltransferase activity;	GO:0045449,regulation of transcription; GO:0006544,glycine metabolic process; GO:0019464,glycine decarboxylation via glycine cleavage system; GO:0006563,L-serine metabolic process; GO:0006730,one-carbon compound metabolic process; GO:0006565,L-serine catabolic process;
LP_TUS_13977	627	Sex hormone-binding globulin precursor	similar to UP|SHBG_HUMAN (P04278) Sex hormone-binding globulin precursor (SHBG) (Sex steroid-binding protein) (SBP) (Testis-specific androgen-binding protein) (ABP) (Testosterone-estrogen binding globulin) (Testosterone-estradiol binding globulin) (TeBG), partial (4%)	TIGR_all_TC	PGI.072705#TC58541		TC58541	1213	0	1	N/A	N/A	N/A	N/A
LP_TUS_16116	633	SF16 protein-like	weakly similar to UP|Q5VMB6 (Q5VMB6) SF16 protein-like, partial (38%)	TIGR_all_TC	PGI.072705#TC59277		TC59277	1247	0	0.99	N/A	N/A	N/A	N/A
LP_TUS_5573	489	Similarity	homologue to UP|Q6CG00 (Q6CG00) Similarity, partial (6%)	TIGR_all_TC	PGI.072705#TC77336		TC77336	914	0	0.98	N/A	N/A	N/A	N/A
LP_TUS_12368	457	S-ribonuclease binding protein SBP1 (Fragment	weakly similar to UP|Q9M5Q3 (Q9M5Q3) S-ribonuclease binding protein SBP1 (Fragment), partial (41%)	TIGR_all_TC	PGI.072705#TC67650		TC67650	835	0	0.98	N/A	N/A	N/A	N/A
LP_TUS_9241	430	Stromal cell-derived factor 2-like protein	similar to UP|Q6Z1L1 (Q6Z1L1) Stromal cell-derived factor 2-like protein, partial (82%)	TIGR_all_TC	PGI.072705#TC73907		TC73907	829	0	0.99	N/A	GO:0016020,membrane; GO:0012505,endomembrane system;	N/A	N/A
LP_TUS_1808	572	Syntaxin	similar to UP|Q8LJR4 (Q8LJR4) Syntaxin, complete	TIGR_all_TC	PGI.072705#TC58722		TC58722	1112	0	0.99	N/A	GO:0005770,late endosome; GO:0009705,plant-type vacuole membrane;	N/A	GO:0006944,membrane fusion; GO:0007033,vacuole organization; GO:0006886,intracellular protein transport;
LP_TUS_2785	514	Syntaxin 61	similar to UP|SY61_ARATH (Q946Y7) Syntaxin 61 (AtSYP61) (Osmotic stess-sensitive mutant 1), partial (42%)	TIGR_all_TC	PGI.072705#TC59193		TC59193	946	0	0.99	N/A	N/A	N/A	N/A
LP_TUS_6682	554	T7N9.6	weakly similar to UP|Q9LFY5 (Q9LFY5) T7N9.6, partial (13%)	TIGR_all_TC	PGI.072705#TC59179		TC59179	1051	0	0.99	N/A	N/A	N/A	N/A
LP_TUS_9049	724	Thioredoxin-like protein	similar to GB|AAM63418.1|21554313|AY086416 thioredoxin-like protein {Arabidopsis thaliana;} , partial (50%)	TIGR_all_TC	PGI.072705#TC75939		TC75939	1413	0	0.99	N/A	N/A	GO:0030508,thiol-disulfide exchange intermediate activity;	N/A
LP_TUS_4761	505	Transcription factor, CCAAT-binding, chain A	similar to PIR|G71407|G71407 transcription factor, CCAAT-binding, chain A - Arabidopsis thaliana {Arabidopsis thaliana;} , partial (66%)	TIGR_all_TC	PGI.072705#TC58844		TC58844	563	0	1	N/A	GO:0009507,chloroplast; GO:0005739,mitochondrion; GO:0005634,nucleus;	GO:0003700,transcription factor activity;	GO:0006355,regulation of transcription, DNA-dependent;
LP_TUS_3124	505	Transcriptional corepressor SEUSS	weakly similar to UP|SEU_ARATH (Q8W234) Transcriptional corepressor SEUSS, partial (5%)	TIGR_all_TC	PGI.072705#TC66903		TC66903	936	0	0.99	N/A	N/A	N/A	N/A
LP_TUS_498	453	Transfactor-like protein	similar to UP|Q9SJW0 (Q9SJW0) Transfactor-like protein, partial (49%)	TIGR_all_TC	PGI.072705#TC76350		TC76350	892	0	0.99	N/A	N/A	N/A	N/A
LP_TUS_753	679	Translationally controlled tumor protein homolog (TCTP)	UP|TCTP_PSEMZ (Q9ZRX0) Translationally controlled tumor protein homolog (TCTP), partial (19%)	TIGR_all_TC	PGI.072705#TC73180		TC73180	1330	0	0.99	N/A	N/A	N/A	N/A
LP_TUS_13256	471	Translocation protein-related-like	similar to UP|Q67U13 (Q67U13) Translocation protein-related-like, partial (58%)	TIGR_all_TC	PGI.072705#TC67212		TC67212	934	0	1	N/A	GO:0016020,membrane;	N/A	N/A
LP_TUS_13274	551	Transmembrane protein	weakly similar to UP|Q7NUD5 (Q7NUD5) Probable transmembrane protein, partial (5%)	TIGR_all_TC	PGI.072705#TC66540		TC66540	1041	0	0.98	N/A	N/A	N/A	N/A
LP_TUS_9710	866	TRANSMEMBRANE PROTEIN	similar to UP|Q8Y0T4 (Q8Y0T4) PROBABLE TRANSMEMBRANE PROTEIN, partial (5%)	TIGR_all_TC	PGI.072705#TC60010		TC60010	1641	0	0.99	N/A	N/A	N/A	N/A
LP_TUS_2235	774	Twitching motility protein	similar to UP|Q8YRW3 (Q8YRW3) Twitching motility protein, partial (4%)	TIGR_all_TC	PGI.072705#TC60809		TC60809	1003	0	0.97	N/A	N/A	N/A	N/A
LP_TUS_10491	795	U2 snRNP auxiliary factor, small subunit	similar to UP|Q6AUG0 (Q6AUG0) 'U2 snRNP auxiliary factor, small subunit', partial (75%)	TIGR_all_TC	PGI.072705#TC67242		TC67242	906	0	0.99	N/A	GO:0005681,spliceosome; GO:0005686,snRNP U2; GO:0005634,nucleus;	GO:0008248,pre-mRNA splicing factor activity; GO:0008187,poly-pyrimidine tract binding; GO:0003723,RNA binding;	GO:0006371,mRNA splicing; GO:0000398,nuclear mRNA splicing, via spliceosome;
LP_TUS_11075	500	UP|O64895 (O64895)	similar to UP|O64895 (O64895) Arabidopsis thaliana, partial (39%)	TIGR_all_TC	PGI.072705#TC67235		TC67235	936	0	0.99	N/A	N/A	N/A	N/A
LP_TUS_2191	548	Vitellogenin	weakly similar to GB|AAA98791.1|212879|CHKVITB vitellogenin {Gallus gallus;} , partial (17%)	TIGR_all_TC	PGI.072705#TC60651		TC60651	1043	0	0.99	N/A	N/A	N/A	N/A
LP_TUS_5867	462	WREBP-2 protein	similar to UP|Q9ZQT8 (Q9ZQT8) WREBP-2 protein, partial (44%)	TIGR_all_TC	PGI.072705#TC58768		TC58768	872	0	1	N/A	N/A	N/A	N/A
LP_TUS_7488	418	WRKY DNA-binding protein	similar to UP|Q94IB3 (Q94IB3) WRKY DNA-binding protein, partial (21%)	TIGR_all_TC	PGI.072705#TC67819		TC67819	763	0	0.97	N/A	N/A	GO:0003700,transcription factor activity;	N/A
LP_TUS_6814	608	Zinc finger (C3HC4-type RING finger) protein-like	similar to UP|Q84SC7 (Q84SC7) Zinc finger (C3HC4-type RING finger) protein-like, partial (13%)	TIGR_all_TC	PGI.072705#TC60148		TC60148	973	0	0.95	N/A	N/A	N/A	N/A
LP_TUS_14752	367	Zinc-finger protein NOLZ1	similar to UP|Q7TMA2 (Q7TMA2) Zinc-finger protein NOLZ1, partial (3%)	TIGR_all_TC	PGI.072705#TC66213		TC66213	728	0	1	N/A	N/A	N/A	N/A
LP_TUS_13018	388	Zn finger protein	similar to UP|Q43575 (Q43575) Zn finger protein (Fragment), partial (60%)	TIGR_all_TC	PGI.072705#TC67525		TC67525	728	0	0.98	N/A	N/A	N/A	N/A
LP_TUC_113	670			TIGR_all_TC	PGI.072705#TC68560		TC68560	1312	0	0.99	N/A	N/A	N/A	N/A
LP_TUC_137	884			TIGR_all_TC	PGI.072705#TC66440		TC66440	912	0	0.97	N/A	N/A	N/A	N/A
LP_TUC_467	506			TIGR_all_TC	PGI.072705#TC68515		TC68515	995	0	0.99	N/A	N/A	N/A	N/A
LP_TUC_480	763			TIGR_all_TC	PGI.072705#TC77568		TC77568	918	0	0.99	N/A	N/A	N/A	N/A
LP_TUC_518	466			TIGR_all_TC	PGI.072705#TC65558		TC65558	672	0	0.99	N/A	N/A	N/A	N/A
LP_TUC_839	663			TIGR_all_TC	PGI.072705#TC67116		TC67116	1314	0	1	N/A	N/A	N/A	N/A
LP_TUC_982	659			TIGR_all_TC	PGI.072705#TC66262		TC66262	1126	0	0.97	N/A	N/A	N/A	N/A
LP_TUS_10634	520			TIGR_all_TC	PGI.072705#TC73115		TC73115	1027	0	1	N/A	N/A	N/A	N/A
LP_TUS_10702	475			TIGR_all_TC	PGI.072705#TC72859		TC72859	900	0	1	N/A	N/A	N/A	N/A
LP_TUS_10869	516			TIGR_all_TC	PGI.072705#TC68873		TC68873	1015	0	0.99	N/A	N/A	N/A	N/A
LP_TUS_10927	613			TIGR_all_TC	PGI.072705#TC65553		TC65553	1126	0	1	N/A	N/A	N/A	N/A
LP_TUS_10988	573			TIGR_all_TC	PGI.072705#TC61017		TC61017	1027	0	0.98	N/A	N/A	N/A	N/A
LP_TUS_11193	643			TIGR_all_TC	PGI.072705#TC74279		TC74279	892	0	0.97	N/A	N/A	N/A	N/A
LP_TUS_11764	568			TIGR_all_TC	PGI.072705#TC75823		TC75823	1068	0	0.98	N/A	N/A	N/A	N/A
LP_TUS_1205	892			TIGR_all_TC	PGI.072705#TC59501		TC59501	1586	0	0.99	N/A	N/A	N/A	N/A
LP_TUS_12071	689			TIGR_all_TC	PGI.072705#TC57257		TC57257	1263	0	0.99	N/A	N/A	N/A	N/A
LP_TUS_12107	527			TIGR_all_TC	PGI.072705#TC66619		TC66619	1035	0	0.99	N/A	N/A	N/A	N/A
LP_TUS_12245	486			TIGR_all_TC	PGI.072705#TC74285		TC74285	963	0	1	N/A	N/A	N/A	N/A
LP_TUS_12429	596			TIGR_all_TC	PGI.072705#BQ697345		BQ697345	735	0	0.95	N/A	N/A	N/A	N/A
LP_TUS_12708	225			TIGR_all_TC	PGI.072705#BQ291029		BQ291029	325	6e-87	1	N/A	N/A	N/A	N/A
LP_TUS_13068	240			TIGR_all_TC	PGI.072705#BQ696767		BQ696767	262	7e-68	0.92	N/A	N/A	N/A	N/A
LP_TUS_13095	523			TIGR_all_TC	PGI.072705#TC72306		TC72306	1005	0	0.99	N/A	N/A	N/A	N/A
LP_TUS_13882	521			TIGR_all_TC	PGI.072705#TC77801		TC77801	995	0	0.99	N/A	N/A	N/A	N/A
LP_TUS_13995	582			TIGR_all_TC	PGI.072705#TC61968		TC61968	1076	0	0.99	N/A	N/A	N/A	N/A
LP_TUS_14234	667			TIGR_all_TC	PGI.072705#TC59614		TC59614	1183	0	0.98	N/A	N/A	N/A	N/A
LP_TUS_14774	682			TIGR_all_TC	PGI.072705#TC77739		TC77739	1352	0	1	N/A	N/A	N/A	N/A
LP_TUS_15511	596			TIGR_all_TC	PGI.072705#TC57441		TC57441	1015	0	0.99	N/A	N/A	N/A	N/A
LP_TUS_15595	425			TIGR_all_TC	PGI.072705#TC76075		TC76075	646	0	0.94	N/A	N/A	N/A	N/A
LP_TUS_15622	536			TIGR_all_TC	PGI.072705#TC67808		TC67808	1057	0	0.99	N/A	N/A	N/A	N/A
LP_TUS_15814	576			TIGR_all_TC	PGI.072705#TC80500		TC80500	1021	0	0.98	N/A	N/A	N/A	N/A
LP_TUS_15828	750			TIGR_all_TC	PGI.072705#TC73751		TC73751	1487	0	1	N/A	N/A	N/A	N/A
LP_TUS_16256	400			TIGR_all_TC	PGI.072705#TC68888		TC68888	783	0	0.99	N/A	N/A	N/A	N/A
LP_TUS_1763	608			TIGR_all_TC	PGI.072705#TC67886		TC67886	1061	0	0.99	N/A	N/A	N/A	N/A
LP_TUS_1867	561			TIGR_all_TC	PGI.072705#TC72736		TC72736	1106	0	0.99	N/A	N/A	N/A	N/A
LP_TUS_2527	654			TIGR_all_TC	PGI.072705#TC66438		TC66438	965	0	0.98	N/A	N/A	N/A	N/A
LP_TUS_2534	467			TIGR_all_TC	PGI.072705#TC67303		TC67303	926	0	1	N/A	N/A	N/A	N/A
LP_TUS_2830	505			TIGR_all_TC	PGI.072705#TC70867		TC70867	997	0	1	N/A	N/A	N/A	N/A
LP_TUS_288	798			TIGR_all_TC	PGI.072705#TC68947		TC68947	1534	0	0.99	N/A	N/A	N/A	N/A
LP_TUS_3057	417			TIGR_all_TC	PGI.072705#TC61710		TC61710	648	0	0.93	N/A	N/A	N/A	N/A
LP_TUS_3105	537			TIGR_all_TC	PGI.072705#TC75790		TC75790	948	0	0.97	N/A	N/A	N/A	N/A
LP_TUS_319	548			TIGR_all_TC	PGI.072705#TC65604		TC65604	1017	0	0.98	N/A	N/A	N/A	N/A
LP_TUS_332	483			TIGR_all_TC	PGI.072705#TC70011		TC70011	852	0	1	N/A	N/A	N/A	N/A
LP_TUS_3472	687			TIGR_all_TC	PGI.072705#TC74872		TC74872	1253	0	0.99	N/A	N/A	N/A	N/A
LP_TUS_387	437			TIGR_all_TC	PGI.072705#TC67079		TC67079	856	0	1	N/A	N/A	N/A	N/A
LP_TUS_3968	550			TIGR_all_TC	PGI.072705#TC59653		TC59653	1051	0	0.99	N/A	N/A	N/A	N/A
LP_TUS_437	712			TIGR_all_TC	PGI.072705#TC61567		TC61567	1070	0	0.98	N/A	N/A	N/A	N/A
LP_TUS_4393	492			TIGR_all_TC	PGI.072705#TC59954		TC59954	967	0	0.99	N/A	N/A	N/A	N/A
LP_TUS_4418	612			TIGR_all_TC	PGI.072705#TC74943		TC74943	1156	0	1	N/A	N/A	N/A	N/A
LP_TUS_4494	390			TIGR_all_TC	PGI.072705#TC71282		TC71282	670	0	0.97	N/A	N/A	N/A	N/A
LP_TUS_4665	466			TIGR_all_TC	PGI.072705#TC67380		TC67380	908	0	0.99	N/A	N/A	N/A	GO:0006821,chloride transport; GO:0006884,cell volume homeostasis;
LP_TUS_4705	381			TIGR_all_TC	PGI.072705#TC74933		TC74933	755	0	1	N/A	GO:0009507,chloroplast;	N/A	N/A
LP_TUS_4925	597			TIGR_all_TC	PGI.072705#TC70316		TC70316	1049	0	0.97	N/A	N/A	N/A	N/A
LP_TUS_5101	530			TIGR_all_TC	PGI.072705#TC59703		TC59703	965	0	0.99	N/A	N/A	N/A	N/A
LP_TUS_5201	552			TIGR_all_TC	PGI.072705#TC77630		TC77630	934	0	0.96	N/A	N/A	N/A	N/A
LP_TUS_5356	691			TIGR_all_TC	PGI.072705#TC62003		TC62003	733	0	0.97	N/A	N/A	N/A	N/A
LP_TUS_5402	1308			TIGR_all_TC	PGI.072705#TC67559		TC67559	2516	0	0.99	N/A	N/A	N/A	N/A
LP_TUS_5670	703			TIGR_all_TC	PGI.072705#TC70054		TC70054	1114	0	1	N/A	N/A	N/A	N/A
LP_TUS_5883	520			TIGR_all_TC	PGI.072705#TC61535		TC61535	1005	0	1	N/A	N/A	N/A	N/A
LP_TUS_6043	376			TIGR_all_TC	PGI.072705#TC75185		TC75185	729	0	0.99	N/A	N/A	N/A	N/A
LP_TUS_6054	428			TIGR_all_TC	PGI.072705#TC67930		TC67930	688	0	0.96	N/A	N/A	N/A	N/A
LP_TUS_610	388			TIGR_all_TC	PGI.072705#TC66289		TC66289	769	0	1	N/A	N/A	N/A	N/A
LP_TUS_6320	839			TIGR_all_TC	PGI.072705#TC65496		TC65496	1542	0	0.99	N/A	N/A	N/A	N/A
LP_TUS_6434	453			TIGR_all_TC	PGI.072705#TC75785		TC75785	868	0	0.99	N/A	N/A	N/A	N/A
LP_TUS_6458	675			TIGR_all_TC	PGI.072705#TC60668		TC60668	1330	0	0.99	N/A	N/A	N/A	N/A
LP_TUS_6469	753			TIGR_all_TC	PGI.072705#TC67651		TC67651	1189	0	0.95	N/A	N/A	N/A	N/A
LP_TUS_6473	428			TIGR_all_TC	PGI.072705#TC75685		TC75685	735	0	0.99	N/A	N/A	N/A	N/A
LP_TUS_6796	932			TIGR_all_TC	PGI.072705#TC75296		TC75296	1806	0	0.99	N/A	N/A	N/A	N/A
LP_TUS_687	877			TIGR_all_TC	PGI.072705#TC59183		TC59183	1731	0	0.99	N/A	N/A	N/A	N/A
LP_TUS_6903	420			TIGR_all_TC	PGI.072705#TC78258		TC78258	827	0	0.99	N/A	N/A	N/A	N/A
LP_TUS_7016	436			TIGR_all_TC	PGI.072705#TC60089		TC60089	841	0	0.99	N/A	N/A	N/A	N/A
LP_TUS_7125	599			TIGR_all_TC	PGI.072705#TC61731		TC61731	1134	0	0.99	N/A	N/A	N/A	N/A
LP_TUS_7410	615			TIGR_all_TC	PGI.072705#TC68206		TC68206	1195	0	0.99	N/A	N/A	N/A	N/A
LP_TUS_7420	813			TIGR_all_TC	PGI.072705#TC60898		TC60898	1564	0	0.99	N/A	N/A	N/A	N/A
LP_TUS_7810	392			TIGR_all_TC	PGI.072705#TC79305		TC79305	759	0	0.99	N/A	N/A	N/A	N/A
LP_TUS_8030	851			TIGR_all_TC	PGI.072705#TC76530		TC76530	1604	0	0.98	N/A	N/A	N/A	N/A
LP_TUS_8066	516			TIGR_all_TC	PGI.072705#TC61783		TC61783	991	0	0.99	N/A	N/A	N/A	N/A
LP_TUS_8358	511			TIGR_all_TC	PGI.072705#TC73968		TC73968	997	0	0.99	N/A	N/A	N/A	N/A
LP_TUS_9240	437			TIGR_all_TC	PGI.072705#TC66724		TC66724	866	0	1	N/A	N/A	N/A	N/A
LP_TUS_9373	508			TIGR_all_TC	PGI.072705#BM493428		BM493428	932	0	0.98	N/A	N/A	N/A	N/A
LP_TUS_9417	539			TIGR_all_TC	PGI.072705#TC77521		TC77521	965	0	0.97	N/A	N/A	N/A	N/A
LP_TUS_9667	592			TIGR_all_TC	PGI.072705#TC62234		TC62234	1070	0	0.98	N/A	N/A	N/A	N/A
LP_TUS_9766	444			TIGR_all_TC	PGI.072705#TC67886		TC67886	856	0	0.99	N/A	N/A	N/A	N/A
